# Supplementary material for: Distinct Transcriptional and Anti-Mycobacterial Profiles of Peripheral Blood Monocytes Dependent on the Ratio of Monocytes: Lymphocytes
Source: eBioMedicine. 2015 Sep 24;2(11):1619–26. doi: 10.1016/j.ebiom.2015.09.027 (PMC4740301; doi:10.1016/j.ebiom.2015.09.027)
Supplement: Supplementary file 1 — Supplementary Table 1: Results of association analysis of gene expression in monocytes with the host ML ratio or monocyte count. Gene, predicting parameter, association statistics and annotation of subcellular location and whether a transcription factor is shown. Supplementary Table 2: Canonical pathways enriched amongst monocyte genes whose expression is associated with the ML-ratio from ingenuity pathway analysis. Supplementary Table 3: Upstream regulators of ML-ratio associated transcriptomic changes from ingenuity pathway analysis. Supplementary Table 4: ML-ratio associated signature enrichment amongst genes associated with other diseases. Supplementary Table 5: Genes with variants that are reported to be associated with TB disease susceptibility and the association between their transcript levels in monocytes and ML ratio. [file mmc1.xlsx]

## Sheet: ST1_MLandMCassocgenes in monocy
Illumina probe	gene	Predicting parameter	Monocyte count (R2=proportion of expression variance explained by)	Monocyte count p.value	Monocyte count FDR	ML R2(R2=proportion of expression variance explained by ML ratio)	ML p.value	ML FDR	ML beta est	IPA subcellular location	IPA molecule type	Transcription factor (per Ravasi et al.)
2710646	MSRB2	ML and monocyte count (MC)	0.142815	2.19988e-06	0.00491051	0.214411	6.40122e-09	8.57316e-05	1.35929	Nucleus	transcription regulator	0
650753	AFF3	ML ratio	0.0836214	0.000621279	0.0738854	0.199553	6.43067e-08	0.000287087	-0.536406	Nucleus	transcription regulator	1
1570156	OAS2	ML and monocyte count (MC)	0.110699	3.55002e-05	0.0218733	0.19268	5.24451e-08	0.000287087	0.763166	Cytoplasm	enzyme	0
3440360	ZNF438	ML and monocyte count (MC)	0.12467	2.73554e-05	0.0215512	0.191485	1.29274e-07	0.000335739	0.811118	Nucleus	transcription regulator	0
6510170	IFIT3	ML ratio	0.0802014	0.000539867	0.0707825	0.18877	1.0717e-07	0.000335739	1.30353	Cytoplasm	other	0
6590131	HP	ML ratio	0.0640174	0.00120131	0.0876251	0.17976	1.50409e-07	0.000335739	2.31547	Extracellular Space	peptidase	0
1820682	RNASEL	ML and monocyte count (MC)	0.193062	5.77675e-07	0.00194404	0.195313	4.7885e-07	0.00088359	0.897896	Cytoplasm	enzyme	0
2070338	LOC653276	ML ratio	0.0595756	0.00148894	0.0880258	0.162859	5.27792e-07	0.00088359	0.452083	NA	NA	0
6220195	BATF	ML and monocyte count (MC)	0.111844	0.00013864	0.039755	0.178976	6.69959e-07	0.000996974	0.79585	Nucleus	transcription regulator	1
4900747	C11orf75	ML ratio	0.111412	0.000283373	0.0575033	0.182821	9.49812e-07	0.00127208	0.866779	NA	NA	0
5550397	APOL6	ML ratio	0.087624	0.00155246	0.0880258	0.177987	1.23435e-06	0.00137764	0.469715	Extracellular Space	transporter	0
5820240	FNTB	ML and monocyte count (MC)	0.181373	1.80202e-05	0.0182776	0.214045	1.14774e-06	0.00137764	0.668339	Cytoplasm	enzyme	0
2900451	MR1	ML ratio	0.0341955	0.0169837	0.193586	0.154562	1.67427e-06	0.00140072	0.997486	Plasma Membrane	transmembrane receptor	0
3460520	CCND2	ML and monocyte count (MC)	0.105651	0.000173433	0.0430147	0.165907	1.51203e-06	0.00140072	-1.38721	Nucleus	other	0
3940097	LIX1L	ML ratio	0.0245932	0.0594528	0.302183	0.160541	1.62714e-06	0.00140072	0.413278	NA	NA	0
6290519	STOM	ML ratio	0.0910312	0.00033743	0.0619069	0.158385	1.77796e-06	0.00140072	0.585656	Plasma Membrane	other	0
6590341	RAB31	ML ratio	0.0335262	0.00762505	0.152218	0.144278	1.7226e-06	0.00140072	0.60407	Cytoplasm	enzyme	0
7050619	LRRFIP2	ML and monocyte count (MC)	0.208533	3.00022e-08	0.000401819	0.157962	1.90799e-06	0.00141965	0.633	Extracellular Space	other	0
2680598	TMEM150B	ML and monocyte count (MC)	0.112693	7.50714e-05	0.027933	0.158352	2.0791e-06	0.00146555	0.30336	NA	NA	0
6020097	SERPINA1	ML ratio	0.0589339	0.00217171	0.0979319	0.14867	2.24015e-06	0.00150012	1.29441	Extracellular Space	other	0
2630445	CASP10	ML and monocyte count (MC)	0.172416	6.95697e-07	0.00194404	0.155826	2.6476e-06	0.00168854	0.221258	Cytoplasm	peptidase	0
4670458	2004-09-01	ML ratio	0.0562063	0.00810381	0.157266	0.158141	3.00596e-06	0.00182995	0.558007	Cytoplasm	enzyme	0
2900441	ZBTB4	ML and monocyte count (MC)	0.0911559	0.00015362	0.0411486	0.140496	3.4356e-06	0.00200057	-0.885547	Nucleus	other	0
460280	DUSP12	ML ratio	0.0955244	0.00042908	0.069039	0.152569	4.99742e-06	0.00224918	-0.703423	Nucleus	phosphatase	0
940736	ARMC8	ML ratio	0.0719484	0.00413298	0.118225	0.159944	4.30033e-06	0.00224918	0.196026	Other	other	0
1190142	EMILIN2	ML ratio	0.0663327	0.000950099	0.0807293	0.134627	5.20604e-06	0.00224918	1.08481	Extracellular Space	other	0
3780181	FLOT1	ML and monocyte count (MC)	0.0989661	0.00014248	0.039755	0.141945	5.10121e-06	0.00224918	1.36615	Plasma Membrane	other	0
3850021	CASP4	ML ratio	0.070634	0.0103283	0.165893	0.167458	5.02961e-06	0.00224918	0.63037	Cytoplasm	peptidase	0
4060255	ZNRD1	ML and monocyte count (MC)	0.104629	7.71688e-05	0.027933	0.142304	4.1506e-06	0.00224918	0.807611	Nucleus	transcription regulator	1
5870274	FAM129C	ML and monocyte count (MC)	0.097575	6.3351e-05	0.027933	0.130444	5.08499e-06	0.00224918	-0.209363	NA	NA	0
7400689	C20orf11	ML and monocyte count (MC)	0.163148	5.28349e-05	0.0252721	0.192146	4.81112e-06	0.00224918	-0.747049	NA	NA	0
450047	CARD6	ML and monocyte count (MC)	0.214628	1.17741e-05	0.0143355	0.221057	6.74535e-06	0.00243932	0.507463	Cytoplasm	other	0
450431	WWP2	ML and monocyte count (MC)	0.150813	4.92857e-06	0.00763777	0.143555	8.76821e-06	0.00243932	0.268118	Cytoplasm	enzyme	0
520392	P2RY13	ML and monocyte count (MC)	0.154249	3.07716e-05	0.021636	0.169551	8.89901e-06	0.00243932	1.59191	Plasma Membrane	G-protein coupled receptor	0
620008	M6PRBP1	ML ratio	0.0829284	0.000236246	0.0523765	0.128213	7.43912e-06	0.00243932	0.808551	NA	NA	0
830278	GLIPR2	ML and monocyte count (MC)	0.160071	7.25768e-07	0.00194404	0.128303	8.88523e-06	0.00243932	0.56185	Cytoplasm	other	0
1230242	UBE2L3	ML ratio	0.0800478	0.0061828	0.141792	0.163036	8.87147e-06	0.00243932	0.80004	Nucleus	enzyme	0
1410484	NSF	ML ratio	0.0911394	0.000332909	0.0619069	0.138785	8.37911e-06	0.00243932	0.585738	Cytoplasm	transporter	0
1780736	RHBDD1	ML and monocyte count (MC)	0.0928874	0.000172755	0.0430147	0.133823	7.39997e-06	0.00243932	0.424354	Extracellular Space	peptidase	0
2360348	CMPK2	ML ratio	0.0609743	0.00317597	0.111902	0.137097	9.28882e-06	0.00243932	0.60667	Cytoplasm	kinase	0
2510220	IFI35	ML ratio	0.0283087	0.0101115	0.164502	0.122893	8.25376e-06	0.00243932	1.48209	Nucleus	other	0
4150692	PARP14	ML ratio	0.0732906	0.000611631	0.0738854	0.129538	8.37737e-06	0.00243932	1.27188	Cytoplasm	other	0
4290075	SRA1	ML and monocyte count (MC)	0.120108	1.10936e-05	0.0143355	0.125311	7.42173e-06	0.00243932	0.698173	Nucleus	transcription regulator	0
4730059	BATF2	ML ratio	0.0286058	0.0194094	0.203723	0.134904	6.047e-06	0.00243932	0.681519	Other	other	0
4860240	DERPC	ML ratio	0.0592762	0.000995561	0.0828171	0.123439	7.80563e-06	0.00243932	0.470586	NA	NA	0
5670719	IL10RB	ML and monocyte count (MC)	0.135382	1.28603e-05	0.0143531	0.139757	9.1166e-06	0.00243932	0.711733	Plasma Membrane	transmembrane receptor	0
5890678	C17orf87	ML ratio	0.0379335	0.011443	0.168811	0.132213	8.81499e-06	0.00243932	0.994024	NA	NA	0
6400176	IRF7	ML ratio	0.034876	0.00847367	0.15799	0.130597	6.09594e-06	0.00243932	1.80614	Nucleus	transcription regulator	1
6860544	FOXK1	ML and monocyte count (MC)	0.147502	4.21693e-05	0.0235322	0.166597	9.03662e-06	0.00243932	-0.63066	Nucleus	transcription regulator	0
6900634	CD69	ML ratio	0.0706534	0.000478287	0.0693398	0.123165	8.91327e-06	0.00243932	-0.266546	Plasma Membrane	transmembrane receptor	0
7330392	TAP1	ML ratio	0.03498	0.0122227	0.171412	0.132238	7.59903e-06	0.00243932	1.53423	Cytoplasm	transporter	0
3780326	DNAJB12	ML and monocyte count (MC)	0.104906	7.1374e-05	0.027933	0.130279	1.00689e-05	0.00259331	0.54244	Cytoplasm	other	0
5810743	LOC387882	ML ratio	0.053535	0.00339552	0.113992	0.129059	1.08723e-05	0.00274741	-0.293893	NA	NA	0
4060632	C17orf87	ML ratio	0.0924172	0.000745341	0.0786893	0.146274	1.11975e-05	0.00276567	1.12377	NA	NA	0
6660162	LRG1	ML ratio	0.0382479	0.00881404	0.159522	0.126116	1.13576e-05	0.00276567	0.793258	Extracellular Space	other	0
1050020	NLRC4	ML and monocyte count (MC)	0.138997	5.13253e-06	0.00763777	0.128426	1.17295e-05	0.00280523	0.881953	Cytoplasm	other	0
290343	TTC3	ML ratio	0.0561681	0.00235845	0.102033	0.125497	1.22248e-05	0.00286166	-0.828347	Cytoplasm	enzyme	0
1230767	IFITM2	ML ratio	0.0523022	0.00867957	0.158589	0.137165	1.28201e-05	0.00286166	1.80063	Other	other	0
2140711	HSPA4	ML ratio	0.112503	0.0051535	0.132224	0.186459	1.24487e-05	0.00286166	0.317922	Cytoplasm	other	0
3890609	PLSCR1	ML ratio	0.0626378	0.00186296	0.0930995	0.128058	1.27364e-05	0.00286166	1.22365	Plasma Membrane	enzyme	0
3800398	FBXO6	ML ratio	0.059336	0.00225049	0.100413	0.126944	1.31215e-05	0.00288093	1.19527	Cytoplasm	other	0
4730634	SLC31A2	ML and monocyte count (MC)	0.128884	6.5418e-05	0.027933	0.148624	1.37204e-05	0.00296382	0.984538	Plasma Membrane	transporter	0
1010246	IFI6	ML ratio	0.0362974	0.00916922	0.161181	0.121375	1.48295e-05	0.00315257	2.39873	Cytoplasm	other	0
7400368	RUNX1	ML and monocyte count (MC)	0.0945346	7.11577e-05	0.027933	0.113993	1.61785e-05	0.00338559	0.623472	Nucleus	transcription regulator	1
7040035	OAS1	ML ratio	0.0588126	0.0026744	0.104967	0.125172	1.71126e-05	0.00352599	1.72371	Cytoplasm	enzyme	0
1430653	MTX3	ML ratio	0.0398888	0.00495369	0.130749	0.114584	1.8043e-05	0.00366135	-0.194886	Other	other	0
20544	GART	ML ratio	0.0778544	0.0294471	0.232682	0.169516	1.88705e-05	0.00377212	0.573739	Cytoplasm	enzyme	0
2350678	HK1	ML ratio	0.0514567	0.00367557	0.113992	0.120629	1.94329e-05	0.00379264	0.511084	Cytoplasm	kinase	0
3450563	SCO1	ML ratio	0.100688	0.00125642	0.0876251	0.153437	1.95395e-05	0.00379264	0.633247	NA	NA	0
1340075	BAG3	ML and monocyte count (MC)	0.128811	6.74024e-05	0.027933	0.144148	2.00686e-05	0.00379467	0.625772	Cytoplasm	other	0
4670414	TMEM140	ML and monocyte count (MC)	0.136686	4.97338e-05	0.0252721	0.148076	2.01166e-05	0.00379467	1.19039	Other	other	0
6900475	ABHD2	ML ratio	0.097146	0.000810723	0.0801597	0.144146	2.0522e-05	0.00381739	0.441767	Other	enzyme	0
3440477	PACSIN2	ML ratio	0.0566351	0.00271905	0.105268	0.120306	2.16652e-05	0.00384355	0.563002	Cytoplasm	transporter	0
4280273	GM2A	ML ratio	-0.0078044	0.223493	0.517683	0.113563	2.09593e-05	0.00384355	0.857991	Cytoplasm	enzyme	0
4900240	FBXL20	ML ratio	0.168416	0.000395846	0.0673406	0.202823	2.18106e-05	0.00384355	0.432967	Cytoplasm	other	0
5360129	HEATR5A	ML ratio	0.0868691	0.000259168	0.0541111	0.119285	2.17928e-05	0.00384355	0.233712	NA	NA	0
1070367	C19orf59	ML and monocyte count (MC)	0.0970978	0.000147537	0.0403258	0.121521	2.26207e-05	0.00390904	1.23311	NA	NA	0
4760458	UBTD2	ML ratio	0.0785796	0.00231561	0.101056	0.13819	2.2766e-05	0.00390904	0.272087	NA	NA	0
3870707	ZNF702P	ML ratio	0.0294809	0.075114	0.330463	0.133709	2.35166e-05	0.00398681	0.800542	NA	NA	0
1050215	KCNJ15	ML and monocyte count (MC)	0.192287	6.91952e-07	0.00194404	0.148442	2.46541e-05	0.00406011	0.282424	Plasma Membrane	ion channel	0
1820725	LRRK2	ML ratio	0.0486182	0.00355411	0.113992	0.114382	2.48584e-05	0.00406011	0.27888	Cytoplasm	kinase	0
2470017	LILRB3	ML ratio	0.0862522	0.000527558	0.0707825	0.126017	2.48237e-05	0.00406011	0.789472	Plasma Membrane	transmembrane receptor	0
6510487	FAM96B	ML ratio	0.0369003	0.0068063	0.146554	0.111259	2.54639e-05	0.00410889	0.798839	NA	NA	0
3400349	TTC9C	ML ratio	0.135885	0.000470673	0.0693398	0.170928	2.74028e-05	0.00431771	0.465638	NA	NA	0
4760703	DDX58	ML ratio	0.098648	0.000947718	0.0807293	0.143916	2.72543e-05	0.00431771	0.714007	Cytoplasm	enzyme	0
3390192	RAB35	ML and monocyte count (MC)	0.0928802	0.000107317	0.0358177	0.110487	2.81044e-05	0.00437678	0.776808	Cytoplasm	enzyme	0
520070	PML	ML ratio	0.0450202	0.00623798	0.142326	0.116202	2.85465e-05	0.00439452	0.237866	Nucleus	transcription regulator	1
3190379	TGFBR3	ML ratio	0.0347476	0.00690627	0.147729	0.107251	3.01267e-05	0.0044001	-0.386365	Plasma Membrane	kinase	0
3400392	FPR2	ML and monocyte count (MC)	0.12173	4.19627e-05	0.0235322	0.125807	3.0554e-05	0.0044001	1.26888	Plasma Membrane	G-protein coupled receptor	0
4230484	UBQLN1	ML ratio	0.055827	0.00720203	0.148853	0.127302	3.0015e-05	0.0044001	0.41983	Cytoplasm	other	0
4590070	NHSL2	ML and monocyte count (MC)	0.177403	3.03808e-06	0.00581271	0.149334	2.95472e-05	0.0044001	0.409724	NA	NA	0
6760110	FANCL	ML ratio	0.0897912	0.000288643	0.0576985	0.119119	3.05325e-05	0.0044001	0.334044	Nucleus	enzyme	0
6960372	SH3GLB1	ML ratio	0.0617443	0.000938935	0.0807293	0.107929	2.90124e-05	0.0044001	0.506987	Cytoplasm	enzyme	0
6280059	PPM1E	ML and monocyte count (MC)	0.105242	9.02659e-05	0.031814	0.119046	3.11932e-05	0.00444437	0.17287	Nucleus	phosphatase	0
3360132	SNX20	ML ratio	0.0661888	0.00180498	0.0919167	0.118946	3.24312e-05	0.00452449	0.639195	Other	other	0
6100017	NA	ML ratio	0.0701479	0.00286204	0.10675	0.128443	3.22835e-05	0.00452449	0.177199	NA	NA	0
6330195	EP400	ML ratio	0.0413982	0.0143452	0.180261	0.121029	3.31748e-05	0.00458052	-0.570431	Nucleus	other	1
2070575	ALCAM	ML ratio	0.0447577	0.00475393	0.128763	0.110476	3.36091e-05	0.00459313	-0.966275	Plasma Membrane	other	0
5050647	GPR141	ML ratio	0.087011	0.00321395	0.111902	0.14482	3.44815e-05	0.00466476	0.237373	NA	NA	0
2510523	RBCK1	ML ratio	0.0478827	0.00321961	0.111902	0.107539	3.62451e-05	0.0048543	0.694763	Cytoplasm	transcription regulator	0
4150167	LOC144438	ML ratio	0.0531999	0.00299759	0.109392	0.111306	3.71551e-05	0.00485882	-0.527133	NA	NA	0
6840184	GRN	ML ratio	0.0441206	0.00363151	0.113992	0.105128	3.73671e-05	0.00485882	0.791175	Extracellular Space	growth factor	0
7320382	SLC38A1	ML ratio	0.131822	0.0197492	0.205998	0.206165	3.68414e-05	0.00485882	-0.49854	Plasma Membrane	transporter	0
5700735	PARP9	ML ratio	0.0262634	0.0169167	0.193032	0.107144	3.86735e-05	0.00498033	1.6497	Nucleus	enzyme	0
70041	UPF3A	ML ratio	0.155263	0.000210645	0.0503781	0.175444	4.01302e-05	0.00503569	-0.617506	Nucleus	transporter	0
2940435	TFRC	ML ratio	0.107662	0.0036767	0.113992	0.163949	3.99203e-05	0.00503569	-1.04451	Plasma Membrane	transporter	0
4260497	MAX	ML ratio	0.068319	0.00355881	0.113992	0.126589	4.02314e-05	0.00503569	0.454725	Nucleus	transcription regulator	1
6250100	CSNK1E	ML ratio	0.0436934	0.00322001	0.111902	0.101563	4.23589e-05	0.00525289	-0.423849	Cytoplasm	kinase	0
4200575	VAMP2	ML ratio	0.0570516	0.00630882	0.142487	0.122207	4.30288e-05	0.00528702	-0.978574	Plasma Membrane	other	0
670594	C2	ML ratio	-0.006808	0.210099	0.505271	0.103645	4.5669e-05	0.00541982	0.665582	Extracellular Space	peptidase	0
2760079	FOXC1	ML ratio	0.00130156	0.20977	0.504751	0.110832	4.57283e-05	0.00541982	0.207994	Nucleus	transcription regulator	1
4570672	TEKT2	ML and monocyte count (MC)	0.116005	3.59301e-05	0.0218733	0.113072	4.50404e-05	0.00541982	0.17578	NA	NA	0
6280543	OASL	ML ratio	0.064028	0.00345327	0.113992	0.120607	4.55149e-05	0.00541982	0.7688	Cytoplasm	enzyme	0
1240047	DPP7	ML ratio	0.0555721	0.00203068	0.0962257	0.105446	4.74332e-05	0.00546905	0.97819	Cytoplasm	peptidase	0
2690544	LNPEP	ML ratio	0.0492977	0.00250708	0.103315	0.102395	4.66797e-05	0.00546905	0.38936	Cytoplasm	peptidase	0
4890112	ZNRD1	ML and monocyte count (MC)	0.132321	5.10812e-05	0.0252721	0.133292	4.73188e-05	0.00546905	0.634331	Nucleus	transcription regulator	1
6330615	GIMAP6	ML ratio	0.093974	0.000720146	0.0786893	0.128945	4.77771e-05	0.00546905	1.13981	Cytoplasm	other	0
2970050	GFOD2	ML ratio	0.0638842	0.00144073	0.0880258	0.108184	5.04426e-05	0.00572523	0.301933	NA	NA	0
4250577	HSPD1	ML ratio	0.0494298	0.00496416	0.130749	0.109881	5.12303e-05	0.00576577	0.227793	Cytoplasm	enzyme	0
7560471	MOBKL2C	ML and monocyte count (MC)	0.108546	0.00013314	0.039755	0.120637	5.223e-05	0.00582931	0.949104	NA	NA	0
730010	ADPRHL2	ML ratio	0.0756394	0.00109996	0.0861254	0.115154	5.37994e-05	0.00587729	0.815155	NA	NA	0
2470093	TJP2	ML and monocyte count (MC)	0.112782	2.07229e-05	0.0185028	0.100239	5.39614e-05	0.00587729	0.687834	Plasma Membrane	kinase	0
4590608	POLD3	ML ratio	0.0618352	0.00271953	0.105268	0.113366	5.39765e-05	0.00587729	0.484068	Nucleus	transcription regulator	0
3420593	LMNB1	ML ratio	0.0729636	0.000872529	0.0803583	0.109134	5.59648e-05	0.00604464	1.33787	Nucleus	other	0
870324	ARHGEF1	ML ratio	0.0309008	0.00885499	0.159616	0.0984971	5.65214e-05	0.00605592	-0.869472	Cytoplasm	other	0
1660195	DHRS12	ML ratio	0.0507621	0.0277998	0.228026	0.130403	5.73203e-05	0.00609279	0.233977	Nucleus	other	0
2070170	UBE2L6	ML ratio	0.0155665	0.0370203	0.252302	0.101261	5.8697e-05	0.00614163	1.19119	Cytoplasm	enzyme	0
6480095	SNX27	ML ratio	0.0284386	0.0292095	0.231813	0.110278	5.84762e-05	0.00614163	0.737666	Cytoplasm	other	0
6350634	DYNLT1	ML and monocyte count (MC)	0.132301	3.23094e-05	0.021636	0.124516	5.94505e-05	0.00617226	0.755023	NA	NA	0
130181	ANKRD22	ML ratio	0.0110293	0.0970911	0.368142	0.107256	6.30197e-05	0.00639411	1.67701	NA	NA	1
840768	SDF2	ML ratio	0.0936303	0.00169748	0.0907322	0.135866	6.23109e-05	0.00639411	0.527879	NA	NA	0
5490768	GPR56	ML ratio	0.0263916	0.0248968	0.221898	0.105582	6.27453e-05	0.00639411	-0.758148	Plasma Membrane	G-protein coupled receptor	0
6220300	HMGN1	ML ratio	0.0531224	0.0023177	0.101056	0.100961	6.35638e-05	0.00640082	-0.996576	Nucleus	transcription regulator	1
3840593	SP110	ML ratio	0.0528817	0.00488804	0.13067	0.109856	6.48609e-05	0.00648271	1.01755	Nucleus	other	1
5270520	FAIM3	ML ratio	0.0931291	0.0329386	0.240689	0.169484	6.53969e-05	0.00648786	-1.24183	Plasma Membrane	other	1
20692	HINT3	ML ratio	0.132538	0.00710767	0.148853	0.188495	6.74365e-05	0.00649768	0.29313	NA	NA	0
2490315	NA	ML ratio	0.0402894	0.0105068	0.165893	0.107183	6.66414e-05	0.00649768	0.317316	NA	NA	0
3370246	IP6K2	ML ratio	0.0966481	0.000407272	0.0673406	0.119956	6.73462e-05	0.00649768	0.443804	Cytoplasm	kinase	0
5290148	GPT2	ML ratio	0.0421285	0.0563139	0.296002	0.128621	6.68202e-05	0.00649768	0.260477	Cytoplasm	enzyme	0
240722	OAS2	ML ratio	0.0373989	0.0106212	0.165939	0.103384	7.32813e-05	0.0068947	1.13404	Cytoplasm	enzyme	0
870193	SP140	ML ratio	0.0360417	0.00738846	0.150844	0.0973601	7.47019e-05	0.0068947	0.467446	Nucleus	transcription regulator	1
1340288	RICS	ML ratio	0.0697739	0.00105141	0.0848838	0.104613	7.50814e-05	0.0068947	-0.416338	NA	NA	0
4560367	NDUFA8	ML ratio	0.0802505	0.00674936	0.146033	0.137775	7.41167e-05	0.0068947	0.669817	Cytoplasm	enzyme	0
5130767	MAPK14	ML ratio	0.0299996	0.0116966	0.16957	0.097795	7.26804e-05	0.0068947	0.408819	Cytoplasm	kinase	0
6560075	TRIM21	ML ratio	0.118314	0.00990629	0.164405	0.177662	7.51606e-05	0.0068947	0.936743	Nucleus	enzyme	1
6860543	ATP6V1E1	ML ratio	0.0753591	0.000346276	0.0626713	0.0961544	7.23721e-05	0.0068947	1.22309	Cytoplasm	transporter	0
4220364	C19orf2	ML ratio	0.0669345	0.000757303	0.0786893	0.0974524	7.62212e-05	0.00692924	-0.704487	NA	NA	1
5490470	MX2	ML ratio	0.0313627	0.0087178	0.158638	0.0947246	7.65719e-05	0.00692924	1.40539	Nucleus	enzyme	0
4900435	TNFSF13B	ML ratio	0.0427053	0.00811398	0.157266	0.104077	7.8712e-05	0.0070751	0.761048	Extracellular Space	cytokine	0
150551	FMNL3	ML ratio	0.0370236	0.0145754	0.181251	0.105551	8.13159e-05	0.00717463	-0.222451	Cytoplasm	other	0
620161	EFNA4	ML ratio	0.063426	0.00260607	0.104166	0.10905	8.11086e-05	0.00717463	0.256437	Plasma Membrane	kinase	0
2900121	SLC25A10	ML ratio	0.0129706	0.0994752	0.371568	0.105935	8.14265e-05	0.00717463	0.326885	Cytoplasm	transporter	0
1110100	PSENEN	ML ratio	0.0748199	0.000503176	0.0707825	0.0987949	8.23216e-05	0.0072061	0.488997	Cytoplasm	peptidase	0
5560661	FBXW7	ML ratio	0.0328837	0.0658733	0.314185	0.119019	8.41046e-05	0.00731437	-0.784038	Nucleus	transcription regulator	0
540136	SOS2	ML ratio	0.0768571	0.00141421	0.0880258	0.113427	8.59829e-05	0.00742948	0.239738	Cytoplasm	other	0
6590243	PITPNA	ML ratio	0.0567396	0.0208504	0.209804	0.127212	8.7194e-05	0.00748583	0.454351	Cytoplasm	transporter	0
2570068	C6orf57	ML ratio	0.0942705	0.000528995	0.0707825	0.117535	8.78866e-05	0.00749723	0.290705	NA	NA	0
7510719	TRAF3IP2	ML ratio	0.091021	0.000727603	0.0786893	0.118155	8.96851e-05	0.00760224	0.577305	Cytoplasm	other	0
450300	ANKFY1	ML ratio	0.0901948	0.000227613	0.0523765	0.102212	9.12218e-05	0.00768386	0.936597	Cytoplasm	transcription regulator	0
2760605	MTMR1	ML ratio	0.0256402	0.0501904	0.280839	0.107984	9.31812e-05	0.00770356	0.156904	Cytoplasm	phosphatase	0
4150279	C6orf47	ML ratio	0.0752449	0.000518509	0.0707825	0.0980194	9.28237e-05	0.00770356	0.8067	Cytoplasm	other	0
7210300	C10orf104	ML ratio	0.0388767	0.0210998	0.210552	0.109997	9.29495e-05	0.00770356	-0.752751	NA	NA	0
1980750	APOL3	ML ratio	0.0486803	0.00500929	0.130779	0.101363	9.39647e-05	0.00772067	1.41773	Cytoplasm	transporter	0
4810768	S1PR1	ML ratio	0.0752617	0.0110824	0.167147	0.135883	9.50306e-05	0.00776064	-0.278671	Plasma Membrane	G-protein coupled receptor	0
7040014	CRK	ML ratio	0.0767433	0.00331438	0.113528	0.122191	9.86046e-05	0.00800259	0.374914	Cytoplasm	other	0
7160292	ST3GAL2	ML ratio	0.00711821	0.0913937	0.358739	0.0970953	9.91883e-05	0.00800259	0.457242	Cytoplasm	enzyme	0
4830113	PLAC8	ML ratio	0.0536726	0.00922302	0.161181	0.112773	0.000100309	0.00804457	1.48643	Nucleus	other	0
610093	ACADVL	ML and monocyte count (MC)	0.128673	2.33138e-05	0.0195151	0.109542	0.000102795	0.00815659	0.593615	Cytoplasm	enzyme	0
7150132	PNN	ML ratio	0.0302836	0.0328301	0.240689	0.105993	0.000102924	0.00815659	-0.836444	Plasma Membrane	other	1
1010360	GCH1	ML ratio	0.0337099	0.0329057	0.240689	0.109102	0.000103535	0.00815675	0.715922	Cytoplasm	enzyme	0
6100196	ZNF653	ML ratio	0.0675134	0.000825907	0.0801597	0.0949511	0.0001047	0.00816242	0.428881	Other	other	1
7330228	POLDIP3	ML ratio	0.0355128	0.00780031	0.154003	0.0930712	0.000104826	0.00816242	0.368694	Nucleus	other	0
5130037	LOC440836	ML ratio	0.0354082	0.0136383	0.178491	0.0996859	0.000106637	0.00825546	0.430937	NA	NA	0
4590369	LOC728969	ML ratio	0.0779736	0.000847967	0.0801597	0.105094	0.000107526	0.00827644	0.562801	NA	NA	0
4220431	EXT1	ML ratio	0.0956906	0.0183826	0.199784	0.159079	0.000109165	0.00835453	0.625999	Cytoplasm	enzyme	0
4880010	ZBP1	ML ratio	0.0423405	0.0259475	0.224602	0.113485	0.000110005	0.008371	1.0834	Cytoplasm	other	0
5220491	VGLL4	ML ratio	0.0603605	0.00130064	0.0876251	0.093156	0.000110835	0.00838653	0.490271	NA	NA	0
2140671	DBNL	ML ratio	0.05997	0.00125345	0.0876251	0.0921288	0.000112289	0.00844877	0.562585	Cytoplasm	other	0
3180224	TIRAP	ML ratio	0.13065	0.000724824	0.0786893	0.153717	0.000112926	0.00844926	0.134118	Cytoplasm	other	0
2970563	RPRC1	ML ratio	0.0517402	0.00286942	0.10675	0.0947017	0.00011377	0.00846514	0.756872	NA	NA	0
730577	CPXM1	ML ratio	0.0404258	0.00587346	0.139636	0.0928783	0.000115256	0.0085283	0.175487	Extracellular Space	peptidase	0
4040703	DNAJC5	ML ratio	0.0542216	0.00152003	0.0880258	0.0885816	0.000116606	0.00858077	0.480923	Plasma Membrane	other	0
1820037	SLC11A2	ML ratio	0.0948728	0.0098279	0.164395	0.150083	0.000118487	0.00860998	-0.500901	Plasma Membrane	transporter	0
4260762	CHMP2A	ML ratio	0.054972	0.00177409	0.091386	0.0911382	0.000118064	0.00860998	0.830657	Cytoplasm	other	0
5340768	NGRN	ML ratio	0.0730889	0.00065388	0.0748497	0.0956662	0.000118931	0.00860998	0.600813	Nucleus	other	0
110639	MAPK14	ML ratio	0.0376089	0.010084	0.164502	0.0955562	0.000128578	0.00865048	0.654166	Cytoplasm	kinase	0
160494	AQP9	ML ratio	0.0655825	0.000753205	0.0786893	0.0894136	0.000126116	0.00865048	1.33223	Plasma Membrane	transporter	0
1260451	VWA5A	ML ratio	0.0723371	0.000940382	0.0807293	0.0994292	0.000120809	0.00865048	0.181226	Nucleus	other	0
1470762	AUTS2	ML ratio	0.0173226	0.0510962	0.282199	0.0963186	0.000128865	0.00865048	-0.188241	Nucleus	other	0
1580524	ACSL3	ML ratio	0.0991944	0.00861697	0.158589	0.151799	0.0001265	0.00865048	0.536835	Cytoplasm	enzyme	0
1740382	GCH1	ML ratio	0.0715591	0.0103865	0.165893	0.128001	0.000126723	0.00865048	0.327126	Cytoplasm	enzyme	0
2100332	TFIP11	ML ratio	0.0313137	0.0124575	0.172871	0.092696	0.000124547	0.00865048	0.48237	NA	NA	0
2690475	MAP4K5	ML ratio	0.10883	0.000321776	0.0615649	0.120949	0.000125217	0.00865048	-0.504041	Cytoplasm	kinase	0
3170195	FAM193B	ML ratio	0.070088	0.00112043	0.0867391	0.099388	0.000121875	0.00865048	0.580124	Nucleus	other	0
4120066	TMEM208	ML ratio	0.0258907	0.0202999	0.208779	0.0931641	0.000129179	0.00865048	0.515983	NA	NA	0
4590370	SLC2A1	ML ratio	0.0614334	0.000882004	0.0803583	0.0877825	0.000122877	0.00865048	-0.235937	Plasma Membrane	transporter	0
5090068	STX5	ML ratio	0.0621803	0.000964846	0.0812716	0.0891633	0.000127747	0.00865048	0.698844	Cytoplasm	transporter	0
6220332	SLC6A12	ML ratio	0.035565	0.0785413	0.336848	0.118435	0.000124042	0.00865048	0.582996	Plasma Membrane	transporter	0
6350706	ARHGAP26	ML ratio	0.0988398	0.000698069	0.0785651	0.121147	0.000123366	0.00865048	0.379719	Cytoplasm	other	0
6550195	ITFG2	ML ratio	0.0805206	0.00202807	0.0962257	0.117024	0.000121431	0.00865048	-0.413322	NA	NA	0
4560541	MLKL	ML ratio	0.0269636	0.0142168	0.180261	0.0896792	0.000130165	0.00867314	0.932228	Other	kinase	0
520544	AMACR	ML ratio	0.055293	0.00177223	0.091386	0.0899713	0.000131852	0.00874208	0.202453	Cytoplasm	enzyme	0
70601	CUL1	ML ratio	0.0140458	0.113414	0.389276	0.101903	0.000133407	0.00880155	0.885093	Nucleus	enzyme	0
2810246	LBH	ML ratio	0.106312	0.0540936	0.290022	0.178229	0.000134706	0.00884373	-0.51162	Nucleus	transcription regulator	0
6480360	TLR8	ML ratio	0.0961832	0.000616187	0.0738854	0.11558	0.000137495	0.00898278	0.996208	Plasma Membrane	transmembrane receptor	0
2030044	C1orf144	ML ratio	0.0716285	0.00104725	0.0848838	0.0982843	0.000139043	0.00901759	0.642352	NA	NA	0
6370435	ETS1	ML ratio	0.0715932	0.0247186	0.220999	0.137039	0.000139374	0.00901759	-1.41078	Nucleus	transcription regulator	1
3520427	ATE1	ML ratio	0.073533	0.00495109	0.130749	0.119362	0.000142608	0.00918247	0.189499	Nucleus	enzyme	0
6270020	2006-09-01	ML ratio	0.0404447	0.0297721	0.233146	0.109929	0.000143375	0.00918769	-0.325813	Cytoplasm	other	0
2190736	ZNF74	ML ratio	0.0280232	0.020555	0.20919	0.0937898	0.000144888	0.00924043	0.208599	Nucleus	other	1
20156	SDHAF2	ML ratio	0.0530008	0.00172117	0.0910146	0.0857913	0.000148651	0.00939093	0.956798	NA	NA	0
3850445	LYRM7	ML ratio	0.0456908	0.0516057	0.284309	0.120748	0.000148026	0.00939093	-0.517034	NA	NA	0
5490433	ADAR	ML ratio	0.0358229	0.00969429	0.164011	0.0912418	0.000151252	0.00951043	1.11821	Nucleus	enzyme	0
4180110	RPL37A	ML ratio	0.0358301	0.0118978	0.169817	0.0935515	0.000154139	0.00961729	-0.349095	Cytoplasm	other	0
5810689	PRRG4	ML ratio	0.0167826	0.0262962	0.22572	0.0854882	0.000154388	0.00961729	0.413722	NA	NA	0
4150201	BCL2	ML ratio	0.0925664	0.00510735	0.131291	0.136635	0.000156832	0.0096795	-0.279248	Cytoplasm	transporter	0
5260414	LENG1	ML ratio	0.0609494	0.00962368	0.163982	0.114382	0.000156675	0.0096795	0.222106	NA	NA	0
2630195	VAMP5	ML ratio	0.0338194	0.0358548	0.249083	0.104502	0.000160676	0.00986438	1.33246	Plasma Membrane	transporter	0
3170064	MICB	ML ratio	0.0662461	0.00354875	0.113992	0.106687	0.000161301	0.00986438	0.988187	Plasma Membrane	transmembrane receptor	0
1260270	AIM2	ML ratio	0.0860155	0.00865984	0.158589	0.135892	0.000167982	0.0102263	1.22116	Cytoplasm	other	0
450189	XAF1	ML ratio	0.00677123	0.0741384	0.32844	0.0873057	0.000169696	0.0102839	1.4908	Nucleus	other	0
580187	PDE8B	ML ratio	0.0336765	0.00855074	0.158396	0.0858849	0.000172656	0.0103694	-0.299844	Cytoplasm	enzyme	0
7550181	IFNAR1	ML ratio	0.0828522	0.00150344	0.0880258	0.111017	0.00017207	0.0103694	0.653065	Plasma Membrane	transmembrane receptor	0
2370010	GZMH	ML ratio	0.0350052	0.0445571	0.267843	0.106859	0.000177411	0.0105603	-1.05574	Cytoplasm	peptidase	0
6180228	FCRL3	ML ratio	0.104867	0.0734834	0.327517	0.176839	0.000177196	0.0105603	-0.532472	Plasma Membrane	other	0
3930593	ACSL3	ML ratio	0.127685	0.000934237	0.0807293	0.148206	0.000179289	0.0106248	0.239587	Cytoplasm	enzyme	0
1990441	TRIM27	ML ratio	0.0884647	0.00857561	0.158475	0.137162	0.000180914	0.0106282	0.45733	Nucleus	transcription regulator	0
6960209	CBL	ML ratio	0.0343474	0.00758126	0.152218	0.0843761	0.000180932	0.0106282	-1.32787	Nucleus	transcription regulator	0
2690215	C1orf77	ML ratio	0.0895459	0.000908976	0.0807293	0.11034	0.000183148	0.0107113	0.67686	NA	NA	0
1740471	TINF2	ML ratio	0.0542929	0.00183648	0.0926006	0.0847083	0.000188755	0.0108556	0.849648	Nucleus	other	0
3060619	MED8	ML ratio	0.0577143	0.00132538	0.0876251	0.0837729	0.000188857	0.0108556	0.637801	Nucleus	other	1
4730138	GPX8	ML and monocyte count (MC)	0.147655	1.9106e-05	0.0182776	0.118742	0.000187148	0.0108556	-0.183437	Cytoplasm	enzyme	0
5960343	PRIC285	ML ratio	0.0585481	0.01121	0.167713	0.111663	0.000187492	0.0108556	1.39495	NA	NA	1
1850546	FAM102A	ML ratio	0.0664462	0.012929	0.174849	0.120524	0.000192098	0.0109947	-0.209709	NA	NA	0
4210619	CD2	ML ratio	0.191648	0.0265207	0.226093	0.245666	0.000194998	0.0111132	-0.656609	Plasma Membrane	transmembrane receptor	0
1030201	WDR33	ML ratio	0.0641824	0.00116015	0.0876251	0.0876435	0.000198952	0.0112905	-0.230629	Nucleus	other	0
7160136	STX17	ML ratio	-0.00948969	0.23286	0.52734	0.0827088	0.00020046	0.0113281	0.155391	Plasma Membrane	transporter	0
510468	NFE2	ML and monocyte count (MC)	0.118656	7.66624e-05	0.027933	0.106163	0.000201613	0.0113454	1.53846	Nucleus	transcription regulator	1
1440243	SEPX1	ML ratio	0.0541181	0.00375171	0.113992	0.0925101	0.000207001	0.0115234	0.878216	NA	NA	0
2750653	ARCN1	ML ratio	0.0862026	0.000826955	0.0801597	0.104357	0.000205659	0.0115234	0.870502	Cytoplasm	other	0
4070392	CYBA	ML ratio	0.0520702	0.0019968	0.0962257	0.0823851	0.000207508	0.0115234	0.676437	Cytoplasm	enzyme	0
6450475	YRDC	ML ratio	0.136015	0.00130702	0.0876251	0.158551	0.000208218	0.0115234	-1.6723	Other	other	0
6110538	C14orf133	ML ratio	0.0614813	0.000847555	0.0801597	0.0800864	0.000211364	0.0116494	0.41847	NA	NA	0
7560538	ITCH	ML ratio	0.0494306	0.00979981	0.164395	0.0996824	0.00021389	0.0117403	-0.518535	Nucleus	enzyme	0
1190246	FBXL10	ML ratio	0.0290569	0.0164593	0.192188	0.0865574	0.000219165	0.0119807	-0.579866	NA	NA	1
1090390	OAS1	ML ratio	0.0489272	0.00746869	0.151329	0.0952303	0.000223742	0.0120788	1.6766	Cytoplasm	enzyme	0
1850468	CCDC56	ML ratio	0.0465871	0.00278412	0.106586	0.080352	0.000224566	0.0120788	0.653019	NA	NA	0
5700561	FAM118B	ML ratio	0.0598335	0.00777511	0.154003	0.106213	0.000221863	0.0120788	0.379624	NA	NA	0
6380079	FAM53B	ML ratio	0.0911998	0.00147555	0.0880258	0.115479	0.000224282	0.0120788	-0.978226	NA	NA	0
430577	DDX50	ML ratio	0.0390387	0.0194576	0.204068	0.0976107	0.00022566	0.012089	-0.354996	Nucleus	enzyme	0
4560154	KIAA0831	ML ratio	0.00631892	0.110137	0.384246	0.0875016	0.000227386	0.012133	-0.494367	NA	NA	0
4850278	SNORA25	ML ratio	0.0623402	0.00253801	0.104002	0.094129	0.000228639	0.0121514	-0.358096	NA	NA	0
1430711	KLF12	ML ratio	0.0203149	0.0268093	0.226378	0.0831856	0.000239489	0.0126778	-0.280558	Nucleus	transcription regulator	1
20347	TRADD	ML ratio	0.058972	0.00131358	0.0876251	0.0816276	0.000241187	0.0126897	0.590852	Cytoplasm	other	0
5490403	CD1E	ML ratio	0.0771743	0.00357476	0.113992	0.111991	0.000242558	0.0126897	-0.508489	Cytoplasm	other	0
6660041	LOC123688	ML ratio	0.0859542	0.00197109	0.0962257	0.113027	0.000242403	0.0126897	-0.371345	NA	NA	0
2970201	ABHD2	ML ratio	0.0548912	0.00279015	0.106586	0.0872209	0.000245329	0.0127848	0.298101	Other	enzyme	0
4890598	BRSK1	ML ratio	0.0924348	0.00149781	0.0880258	0.115379	0.000251963	0.0130796	1.125	Cytoplasm	kinase	0
50397	COPB2	ML ratio	0.1058	0.000693386	0.0785651	0.118629	0.000254545	0.013112	0.544563	Cytoplasm	transporter	0
3180521	SPRYD3	ML ratio	0.043453	0.00388878	0.115482	0.0800174	0.000253966	0.013112	0.774534	Other	other	0
1430156	PLEKHA2	ML ratio	0.0332124	0.0145452	0.181044	0.0868152	0.000257337	0.013171	0.307907	Cytoplasm	other	0
4280088	B9D2	ML ratio	0.0567406	0.00121398	0.0876251	0.0775323	0.000257657	0.013171	0.727744	Cytoplasm	other	0
6380709	SETD4	ML ratio	0.081426	0.00178667	0.0916816	0.106479	0.000260085	0.0132446	0.197775	NA	NA	0
6840753	SPTLC2	ML ratio	0.0594459	0.00107111	0.0848838	0.0783121	0.000261949	0.0132889	0.686414	Cytoplasm	enzyme	0
1340619	DNA2	ML ratio	0.0449312	0.00407768	0.117858	0.0814537	0.000265613	0.013424	0.163468	Cytoplasm	enzyme	0
7610162	PPFIA1	ML ratio	0.0401255	0.0108813	0.166499	0.0892364	0.000267366	0.0134618	0.317136	Plasma Membrane	phosphatase	0
3610735	F12	ML ratio	0.055683	0.0184016	0.199784	0.110112	0.000273178	0.013601	0.301566	Extracellular Space	peptidase	0
5720131	C9orf91	ML ratio	0.0506783	0.257673	0.55154	0.134467	0.000272898	0.013601	0.495648	Cytoplasm	other	0
7650747	ARHGAP30	ML ratio	0.0506548	0.00200781	0.0962257	0.0774879	0.000271759	0.013601	1.11306	NA	NA	0
2070349	SNRPB	ML ratio	0.0397847	0.00527016	0.133176	0.0792778	0.000276457	0.0136816	0.949004	Nucleus	other	1
2600288	GOSR2	ML ratio	0.0529071	0.00200911	0.0962257	0.0794383	0.00027684	0.0136816	0.335299	Cytoplasm	transporter	0
6580692	MIA3	ML ratio	0.020998	0.0314699	0.236386	0.0838042	0.000277879	0.0136825	0.285097	Cytoplasm	other	0
2120402	TES	ML ratio	0.0586887	0.00645047	0.143375	0.0997288	0.000280978	0.0137341	0.458799	Plasma Membrane	other	0
5420600	BEST1	ML ratio	0.028816	0.0108512	0.166499	0.0778129	0.000280873	0.0137341	0.368894	Plasma Membrane	ion channel	0
2940059	FTSJD2	ML ratio	0.0464638	0.00413153	0.118225	0.0821024	0.000286258	0.0138043	0.51968	NA	NA	0
3170128	CD8A	ML ratio	0.0269152	0.0267902	0.226378	0.0870745	0.000284617	0.0138043	-0.884416	Plasma Membrane	other	0
3170524	NA	ML ratio	0.0176746	0.035476	0.247721	0.0818755	0.000283645	0.0138043	0.17652	NA	NA	0
7330196	EXOC6	ML ratio	0.0638989	0.00341613	0.113992	0.0964649	0.000286538	0.0138043	0.385993	Plasma Membrane	transporter	0
1050082	KIAA1147	ML ratio	0.0228302	0.0234444	0.217274	0.0812519	0.000292289	0.0139808	-0.671531	NA	NA	0
3930195	MYST3	ML ratio	0.0148916	0.0392407	0.255494	0.0800986	0.000292206	0.0139808	-0.859485	NA	NA	1
6760546	TIPARP	ML ratio	0.174597	0.000519835	0.0707825	0.181272	0.000296128	0.014114	0.833049	Nucleus	enzyme	0
6960349	DCP2	ML ratio	0.0709011	0.00119323	0.0876251	0.0892133	0.000298649	0.0141837	-0.899734	Nucleus	enzyme	0
780762	CSNK1D	ML ratio	0.0653932	0.00280132	0.106586	0.0946359	0.000303375	0.0143572	0.768092	Cytoplasm	kinase	0
6590725	RAD23B	ML ratio	0.0889603	0.00038206	0.0673406	0.0916613	0.000311079	0.0146186	-0.734645	Nucleus	other	0
7570551	SRRM2	ML ratio	0.0923978	0.00949707	0.163214	0.135359	0.000310335	0.0146186	-0.660798	Nucleus	other	0
7210735	LOC100130542	ML ratio	0.0334832	0.0379267	0.252956	0.0961723	0.000312657	0.0146413	0.193277	NA	NA	0
1010048	CXXC5	ML ratio	0.092645	0.0131514	0.17561	0.139263	0.00031494	0.0146968	-0.96995	Nucleus	other	0
4150753	FKBP14	ML ratio	0.119494	0.0017261	0.0910146	0.140668	0.000316096	0.0146996	-1.96069	Cytoplasm	enzyme	0
130609	FCGBP	ML ratio	0.113328	0.00123232	0.0876251	0.13024	0.00032246	0.0148921	-1.73962	Extracellular Space	other	0
2120286	POLE4	ML ratio	0.032005	0.00859972	0.158589	0.0760617	0.000322186	0.0148921	0.46382	Nucleus	enzyme	0
2000386	2001-03-01	ML ratio	0.100229	0.000234459	0.0523765	0.095922	0.000326127	0.0150097	0.922386	Cytoplasm	enzyme	0
10161	MOBKL2A	ML ratio	0.0564657	0.00170042	0.0907322	0.0783356	0.000331244	0.0150804	0.971012	NA	NA	0
1940300	VAPA	ML ratio	0.0537229	0.00224009	0.100339	0.0791348	0.00033442	0.0150804	-0.416642	Plasma Membrane	other	0
3610274	PJA1	ML ratio	0.0504616	0.0143728	0.180261	0.0996023	0.000333233	0.0150804	0.248569	Cytoplasm	other	0
6420541	UBL5	ML ratio	0.0769288	0.00176575	0.091386	0.0986831	0.000334411	0.0150804	0.692438	Cytoplasm	other	0
6940358	SELL	ML ratio	0.0924964	0.000862732	0.0803583	0.104981	0.000329419	0.0150804	1.44405	Plasma Membrane	transmembrane receptor	0
7550022	STXBP5	ML ratio	0.0311658	0.0426208	0.265072	0.0945398	0.000333624	0.0150804	-0.406447	Plasma Membrane	other	0
2690435	IFIT1	ML ratio	0.0351865	0.010219	0.165294	0.0807259	0.000336029	0.0151021	0.238504	Cytoplasm	other	0
3990010	NA	ML ratio	0.0317301	0.0156124	0.18781	0.0826795	0.000338135	0.015146	0.78845	NA	NA	0
10356	SNORD36C	ML ratio	0.0787476	0.0057159	0.137344	0.114924	0.000341845	0.0151602	-0.5624	NA	NA	0
1410411	KAT5	ML ratio	0.0620456	0.0234088	0.217217	0.116182	0.000339816	0.0151602	0.230588	Nucleus	transcription regulator	0
3460575	TMEM39A	ML ratio	0.121689	0.00140602	0.0880258	0.139291	0.00034298	0.0151602	0.224082	NA	NA	0
4210041	UQCRQ	ML ratio	0.0539159	0.00230782	0.101056	0.0793848	0.000342711	0.0151602	0.606357	Cytoplasm	enzyme	0
2650564	RARRES3	ML ratio	0.0291987	0.0546644	0.29154	0.0951597	0.000345734	0.0151817	1.16647	Cytoplasm	enzyme	0
4880626	GIMAP4	ML ratio	0.114288	0.000754062	0.0786893	0.124178	0.000345643	0.0151817	1.17706	Nucleus	other	0
1400717	LOC121456	ML ratio	0.0205999	0.0263422	0.22572	0.0780231	0.000354449	0.0154783	0.15008	NA	NA	0
7100369	NA	ML ratio	0.0357793	0.00722583	0.149115	0.0761594	0.0003548	0.0154783	0.160846	NA	NA	0
4560019	MBOAT2	ML ratio	0.0549922	0.00717769	0.148853	0.09438	0.000357628	0.015551	-0.309893	Cytoplasm	enzyme	0
1780278	EFNA4	ML ratio	0.0801953	0.000262616	0.0541111	0.0760281	0.000358992	0.0155598	0.368134	Plasma Membrane	kinase	0
2190743	RBM23	ML ratio	0.0664291	0.0139513	0.180229	0.113305	0.000362547	0.0156387	0.650179	Nucleus	other	0
4220672	MT1F	ML ratio	0.06479	0.00826121	0.157466	0.105314	0.000363149	0.0156387	0.800846	Other	other	0
1780619	EHD1	ML ratio	0.0343498	0.0427451	0.265285	0.0962727	0.00036794	0.0157475	0.811285	Cytoplasm	other	0
6840326	SNORD52	ML ratio	0.0837613	0.0330488	0.240689	0.139609	0.000368026	0.0157475	-0.250601	Other	other	0
2030309	SERPING1	ML ratio	0.00145283	0.145083	0.428183	0.079413	0.000375423	0.0158115	1.26313	Extracellular Space	other	0
2340671	MAEA	ML ratio	0.0561174	0.00128186	0.0876251	0.0726088	0.00037532	0.0158115	0.460328	Plasma Membrane	other	0
3710068	WARS	ML ratio	0.00923266	0.048125	0.27634	0.0739824	0.000373864	0.0158115	1.16919	Cytoplasm	enzyme	0
4200240	SP100	ML ratio	0.0656046	0.00180237	0.0919167	0.0863758	0.000375156	0.0158115	0.389614	Nucleus	transcription regulator	1
4590646	C8orf41	ML ratio	0.120862	0.000510205	0.0707825	0.12488	0.000371322	0.0158115	0.608554	NA	NA	0
7320576	SNX20	ML ratio	0.079348	0.00255069	0.104002	0.104168	0.00037693	0.0158252	0.251612	Other	other	0
620711	STIP1	ML ratio	0.0712927	0.010803	0.166499	0.114173	0.000381736	0.0159769	0.795923	Cytoplasm	other	0
6370768	ETV7	ML ratio	0.037979	0.0179469	0.198319	0.0885356	0.000387279	0.0161584	0.34814	Nucleus	transcription regulator	1
6290246	HNRPM	ML ratio	0.00199529	0.105739	0.3792	0.0759176	0.000389243	0.0161898	0.221735	NA	NA	0
7550411	TBC1D9B	ML ratio	0.0750564	0.000876776	0.0803583	0.0857305	0.000391048	0.0162146	-0.51025	Other	other	0
3180026	PSMB8	ML ratio	0.0394749	0.00524695	0.133092	0.0742468	0.000392502	0.0162246	1.31313	Cytoplasm	peptidase	0
1440634	ARHGAP30	ML ratio	0.0539995	0.00225672	0.100413	0.0772261	0.00039674	0.0163494	1.15272	NA	NA	0
380152	ZNF2	ML ratio	0.114934	0.000898154	0.0807293	0.125205	0.000398693	0.0163611	0.219653	NA	NA	1
7050040	ZNF318	ML ratio	0.0122232	0.056198	0.295741	0.0777439	0.000399469	0.0163611	-0.651459	Nucleus	other	0
1500343	C20orf106	ML ratio	0.0422964	0.020458	0.208925	0.0937344	0.000402206	0.0163899	-0.211059	NA	NA	0
4290446	EIF4G2	ML ratio	0.0403122	0.0127168	0.174148	0.085964	0.00040262	0.0163899	0.91188	Cytoplasm	translation regulator	0
2570112	ABLIM1	ML ratio	0.0697639	0.0549273	0.292276	0.130939	0.000408261	0.0165294	-0.465818	Cytoplasm	other	0
4850327	PDGFC	ML ratio	0.024877	0.0255512	0.223802	0.0796776	0.00041205	0.0165294	-0.957645	Extracellular Space	growth factor	0
5900201	DRD3	ML ratio	0.0391278	0.00766658	0.152568	0.0782045	0.000409873	0.0165294	0.1662	Plasma Membrane	G-protein coupled receptor	0
6560402	NR3C1	ML ratio	0.0158021	0.027661	0.228026	0.0721087	0.00041164	0.0165294	0.396047	Nucleus	ligand-dependent nuclear receptor	1
7210326	PSMB8	ML ratio	0.0298353	0.010468	0.165893	0.073203	0.000412217	0.0165294	1.01353	Cytoplasm	peptidase	0
3370066	APOL2	ML ratio	0.0438883	0.0177141	0.197047	0.093067	0.0004151	0.0165953	0.346916	Cytoplasm	other	0
2000300	IFI30	ML ratio	0.0695918	0.00645686	0.143375	0.105013	0.000419134	0.0166572	0.944707	Cytoplasm	enzyme	0
4480767	NUP98	ML ratio	0.0718678	0.00116236	0.0876251	0.0853795	0.000418334	0.0166572	0.246996	Nucleus	transporter	0
1410653	TERF2IP	ML ratio	0.0685646	0.000544359	0.0707825	0.0718939	0.000424541	0.0166923	0.58692	Nucleus	other	0
6220382	CD68	ML ratio	0.0669379	0.000819869	0.0801597	0.0758167	0.000421595	0.0166923	1.72027	Plasma Membrane	other	0
6220746	GLIPR1	ML ratio	0.0827425	0.000648508	0.0748497	0.0883703	0.000422864	0.0166923	0.62127	Extracellular Space	other	0
6940280	GPR177	ML and monocyte count (MC)	0.101941	0.000124982	0.0389276	0.0858315	0.000426249	0.0166923	1.05575	NA	NA	0
6960129	NT5DC1	ML ratio	0.0123555	0.0981171	0.369716	0.083499	0.000425282	0.0166923	-0.650141	NA	NA	0
20707	COMMD5	ML ratio	0.0802389	0.00188741	0.0933919	0.0993727	0.000434304	0.0169088	0.60089	Nucleus	other	0
3850246	HOPX	ML ratio	0.0395853	0.130337	0.410644	0.111584	0.000433898	0.0169088	-0.544168	Nucleus	transcription regulator	0
1500291	NA	ML ratio	0.0557004	0.00159901	0.0880258	0.0730344	0.000438563	0.0170251	0.405234	NA	NA	0
7150152	PTPLAD1	ML ratio	0.0791744	0.000484279	0.0693398	0.0804362	0.000440319	0.0170439	-0.4929	NA	NA	0
2570139	TARDBP	ML ratio	0.106949	0.00246041	0.10315	0.128405	0.000448293	0.0173026	-0.400924	Nucleus	transcription regulator	1
6250594	IP6K2	ML ratio	0.105624	0.00133551	0.0876251	0.11936	0.000453652	0.0174591	0.323963	Cytoplasm	kinase	0
6960382	ING2	ML ratio	0.0404002	0.0063012	0.142487	0.0754997	0.000455902	0.0174954	-0.606554	Nucleus	transcription regulator	1
3850148	ARHGAP25	ML and monocyte count (MC)	0.123235	4.44898e-05	0.0238341	0.0929093	0.000461352	0.0176037	0.988665	NA	NA	0
7400343	STX2	ML ratio	0.029285	0.0100156	0.164502	0.0706381	0.000460256	0.0176037	-0.574433	Cytoplasm	transporter	0
620280	JUND	ML ratio	0.0392178	0.00718498	0.148853	0.0757516	0.000466078	0.0177335	-0.755143	Nucleus	transcription regulator	1
7040333	RNASE4	ML ratio	0.00944411	0.0553201	0.293409	0.0728445	0.000468112	0.0177604	0.856245	Extracellular Space	enzyme	0
2760692	EXOC7	ML ratio	0.0403834	0.00628455	0.142487	0.0750245	0.000470678	0.0178073	0.160844	Cytoplasm	transporter	0
4590047	NA	ML ratio	0.0786375	0.00905254	0.160172	0.116337	0.00047205	0.0178089	0.124003	NA	NA	0
3450280	PLEKHO1	ML ratio	0.0483914	0.0166751	0.192851	0.0946335	0.00048266	0.018158	0.619732	Plasma Membrane	other	0
2570471	SPTLC1	ML ratio	0.0755683	0.00871304	0.158638	0.112513	0.000487556	0.0182908	0.374899	Cytoplasm	enzyme	0
160255	LSM10	ML ratio	0.0297168	0.0143151	0.180261	0.0747755	0.00048901	0.0182942	0.681348	Nucleus	other	0
3400672	SERPINB8	ML ratio	0.00564915	0.0823352	0.342565	0.073304	0.000492524	0.0183391	0.630895	Cytoplasm	other	0
4230021	NCK2	ML ratio	0.0346078	0.0166781	0.192851	0.0812061	0.000494318	0.0183391	-0.592191	Cytoplasm	kinase	0
5490379	C11orf60	ML ratio	0.079227	0.0106551	0.165939	0.118322	0.000493281	0.0183391	0.160553	NA	NA	0
20241	SLC7A1	ML ratio	0.0788252	0.0158873	0.189168	0.122664	0.000496169	0.0183569	-0.438008	Plasma Membrane	transporter	0
5290161	C17orf91	ML ratio	0.103639	0.00141003	0.0880258	0.116888	0.000498561	0.0183946	-0.972363	NA	NA	0
6220451	SLC25A4	ML ratio	0.0233	0.014678	0.181684	0.0686568	0.000500722	0.0184235	-0.183219	Cytoplasm	transporter	0
6330132	ISG20	ML ratio	0.0081476	0.0702187	0.32118	0.0734943	0.000503066	0.0184591	1.16919	Nucleus	enzyme	0
2970685	CLK3	ML ratio	0.0459684	0.00502187	0.130852	0.076537	0.000507176	0.0185444	0.543216	Nucleus	kinase	0
6370519	HGSNAT	ML ratio	0.0662711	0.00154113	0.0880258	0.0809464	0.000509545	0.0185444	0.166317	Cytoplasm	enzyme	0
6940255	PLSCR3	ML ratio	0.0524333	0.00500137	0.130779	0.0827078	0.000508508	0.0185444	0.821312	Plasma Membrane	enzyme	0
5090215	IFI6	ML ratio	0.017612	0.132771	0.413616	0.0890461	0.00052163	0.0189328	1.36243	Cytoplasm	other	0
20348	NA	ML ratio	0.0335735	0.0125705	0.172871	0.0758291	0.000526725	0.0190255	0.147736	NA	NA	0
2100292	RBBP7	ML ratio	0.0569753	0.00237693	0.102033	0.0770348	0.000527026	0.0190255	-0.864499	Nucleus	transcription regulator	1
2030162	CHTF8	ML ratio	0.0424203	0.00384569	0.115224	0.0689074	0.000535444	0.0192744	0.386199	Cytoplasm	other	0
5270564	AVL9	ML ratio	0.0529157	0.00195687	0.0962257	0.0702601	0.000536798	0.0192744	0.222057	Other	other	0
4180544	ROPN1L	ML ratio	0.0602238	0.00297518	0.109317	0.0827642	0.000541597	0.0193947	0.230235	NA	NA	0
450553	AHNAK	ML ratio	0.0731355	0.0665766	0.314741	0.132623	0.000544712	0.0194025	-0.821377	Nucleus	other	0
2710025	TM2D3	ML ratio	0.0153866	0.0492267	0.278419	0.0750255	0.00054369	0.0194025	0.364151	Other	other	0
360142	RIPK3	ML ratio	0.039448	0.0120245	0.170417	0.0802831	0.000551388	0.0194335	0.483056	Plasma Membrane	kinase	0
650519	TMBIM6	ML ratio	0.0565843	0.00338788	0.113992	0.0806738	0.000550693	0.0194335	0.580202	Nucleus	other	0
2490372	PLAC8	ML ratio	0.0567156	0.0177818	0.197581	0.101657	0.000549575	0.0194335	1.11178	Nucleus	other	0
5550553	DHRS13	ML ratio	0.0279301	0.0165849	0.192814	0.0733299	0.000551161	0.0194335	0.22519	NA	NA	0
510484	RAB40B	ML ratio	0.0654415	0.0101712	0.164919	0.102954	0.000558291	0.0195645	-0.282556	Plasma Membrane	enzyme	0
3390612	TLR8	ML ratio	0.0675521	0.000849898	0.0801597	0.0731795	0.000557457	0.0195645	1.2896	Plasma Membrane	transmembrane receptor	0
7560719	RAB1A	ML ratio	0.0788545	0.00155556	0.0880258	0.0922316	0.000559486	0.0195645	0.295727	Cytoplasm	enzyme	0
4780632	POMT1	ML ratio	0.0478716	0.00601362	0.139827	0.0793427	0.000561577	0.0195865	0.285396	Cytoplasm	enzyme	0
4570022	NA	ML ratio	0.0241455	0.0372832	0.252302	0.0792589	0.000571613	0.0198847	0.150028	NA	NA	0
5700707	SPRED1	ML ratio	0.0619852	0.0106325	0.165939	0.0997974	0.000575251	0.0199594	-0.759867	Plasma Membrane	other	0
4150500	COPA	ML ratio	0.0180904	0.0214373	0.211352	0.0665513	0.000577967	0.0200018	0.613203	Cytoplasm	transporter	0
2140239	CMTM7	ML ratio	0.0164543	0.0254236	0.223476	0.0670509	0.00058144	0.0200186	0.513524	NA	NA	0
6450397	CCNB1IP1	ML ratio	0.030174	0.0167371	0.192851	0.0748985	0.000580293	0.0200186	-0.425266	Nucleus	enzyme	0
460193	MAD2L1BP	ML ratio	0.0653248	0.000979663	0.0820039	0.0721197	0.000588958	0.0201737	0.691433	Nucleus	other	0
1410358	SH3RF1	ML ratio	0.0326005	0.0141402	0.180261	0.0749022	0.000588796	0.0201737	-0.282631	Cytoplasm	other	0
7040142	KYNU	ML ratio	0.0260405	0.0417584	0.262445	0.0818706	0.000595533	0.0203469	0.95958	Cytoplasm	enzyme	0
6940605	NA	ML ratio	0.0290802	0.0170691	0.193926	0.0736337	0.000601053	0.0204832	0.752063	NA	NA	0
2680523	SAMD4A	ML ratio	0.0474371	0.0832375	0.344926	0.109684	0.000607612	0.0206542	0.678563	Cytoplasm	translation regulator	0
6400411	TM9SF1	ML ratio	0.0318469	0.0897246	0.357112	0.0959063	0.000610099	0.0206862	0.231296	Plasma Membrane	transporter	0
5910128	VAMP8	ML ratio	0.0568838	0.0683825	0.318002	0.116235	0.000612033	0.0206994	0.859912	Plasma Membrane	transporter	0
2350703	STX3	ML ratio	0.121901	0.00040474	0.0673406	0.116587	0.000615374	0.02076	0.547843	Plasma Membrane	transporter	0
50754	SPG21	ML ratio	0.0439873	0.00781376	0.154003	0.0774023	0.000630651	0.0210654	0.889849	Plasma Membrane	enzyme	0
3450397	PDE7A	ML ratio	0.0310737	0.0245893	0.220579	0.0794411	0.000630304	0.0210654	0.176842	Cytoplasm	enzyme	0
4560743	CD96	ML ratio	0.0514956	0.0396042	0.256737	0.104508	0.000630719	0.0210654	-0.335196	Plasma Membrane	other	0
7320561	OAS2	ML ratio	0.0172306	0.0639091	0.309965	0.0778894	0.000630517	0.0210654	1.51487	Cytoplasm	enzyme	0
2650348	C15orf44	ML ratio	0.0417993	0.0150991	0.184509	0.0835003	0.000636075	0.0211914	0.279783	NA	NA	0
6180056	TOR1B	ML ratio	0.0145729	0.0330148	0.240689	0.0672497	0.000638658	0.0212247	0.643709	Cytoplasm	enzyme	0
1400133	YIPF1	ML ratio	0.0303309	0.0162465	0.190867	0.0732667	0.000645059	0.0213564	0.460278	Cytoplasm	other	0
1710523	GRK5	ML ratio	-0.00384446	0.198469	0.491311	0.0706479	0.000645809	0.0213564	0.254353	Plasma Membrane	kinase	0
630240	RASSF6	ML ratio	0.0543846	0.012572	0.172871	0.0929907	0.000650145	0.0214456	-0.429566	Other	other	0
2230010	C6orf204	ML ratio	0.0663342	0.019223	0.202912	0.109574	0.000651711	0.0214456	-0.686447	NA	NA	0
380541	PPPDE2	ML ratio	0.0186114	0.0839138	0.346039	0.0816341	0.000665557	0.0217205	0.507384	NA	NA	0
620187	GGCT	ML ratio	0.0623482	0.00197295	0.0962257	0.0767846	0.00066522	0.0217205	-0.566782	Cytoplasm	enzyme	0
2850553	FLJ35801	ML ratio	0.0433869	0.00596125	0.139636	0.0726371	0.000665322	0.0217205	0.262925	NA	NA	0
4610070	ITSN1	ML ratio	0.0550698	0.0107173	0.165939	0.0913384	0.000666553	0.0217205	0.598734	Cytoplasm	other	0
7330619	FSD1	ML ratio	0.0434461	0.00648869	0.143375	0.0736013	0.000674678	0.021932	0.157748	Cytoplasm	other	0
7610053	DDX60	ML ratio	0.0386541	0.00826578	0.157466	0.0720428	0.00067645	0.0219363	1.01425	Cytoplasm	enzyme	0
4150270	ANKRD22	ML ratio	-0.00305658	0.176058	0.467289	0.0694441	0.000678686	0.0219556	1.35283	NA	NA	1
1980524	GBP4	ML ratio	0.0131208	0.0367541	0.252111	0.0662885	0.00068341	0.0220552	1.84816	Cytoplasm	enzyme	0
1300577	LOC642960	ML ratio	0.0299848	0.00908411	0.160506	0.0647183	0.000685352	0.0220647	0.148724	NA	NA	0
150280	HECTD3	ML ratio	0.038189	0.00561245	0.136201	0.0661515	0.000699093	0.0224111	0.39871	NA	NA	0
1470315	PIAS4	ML ratio	0.0535368	0.00310094	0.111642	0.0733765	0.000699459	0.0224111	0.509732	Nucleus	transcription regulator	1
3710722	CCDC50	ML ratio	0.0348198	0.0412077	0.26082	0.0877336	0.000707531	0.0225121	-0.152592	Cytoplasm	other	0
3890408	RRBP1	ML ratio	0.0349697	0.00992684	0.164502	0.0702338	0.000707653	0.0225121	0.52186	Cytoplasm	other	0
6290608	FYTTD1	ML ratio	-0.000578067	0.163944	0.45235	0.0704541	0.000705829	0.0225121	0.198528	Nucleus	other	0
1850079	KIAA1267	ML ratio	0.06236	0.0147584	0.182167	0.101434	0.000712019	0.0225973	-0.777006	NA	NA	0
3140386	NFATC3	ML ratio	0.0831901	0.00559986	0.136201	0.109478	0.000717885	0.0227296	-0.194614	Nucleus	transcription regulator	1
20288	2011-09-01	ML ratio	0.032446	0.00880727	0.159522	0.0658333	0.000730771	0.0230573	-0.52627	Nucleus	other	0
650564	CCDC125	ML ratio	0.0998658	0.00400444	0.11659	0.121327	0.000731678	0.0230573	-1.46224	NA	NA	0
1470465	DUSP16	ML ratio	0.00505245	0.0770499	0.333526	0.0665253	0.000740222	0.0232718	0.283749	Nucleus	phosphatase	0
670369	CD8A	ML ratio	0.0175832	0.0475792	0.274951	0.072389	0.000750894	0.0235085	-0.765667	Plasma Membrane	other	0
2230091	LHPP	ML ratio	0.0356691	0.00975173	0.164395	0.0698825	0.000751262	0.0235085	0.936332	NA	NA	0
1780600	CD3E	ML ratio	0.0396469	0.08972	0.357112	0.100169	0.000771134	0.0239437	-0.227185	Plasma Membrane	transmembrane receptor	0
4150543	FPR2	ML and monocyte count (MC)	0.113601	0.000110672	0.0358177	0.088343	0.00077232	0.0239437	1.16141	Plasma Membrane	G-protein coupled receptor	0
6380431	RXRB	ML ratio	0.0560612	0.00133768	0.0876251	0.0634856	0.000769892	0.0239437	0.698586	Nucleus	ligand-dependent nuclear receptor	1
6480259	MN1	ML ratio	0.0953606	0.000765145	0.0786893	0.09526	0.000771104	0.0239437	-0.214698	Nucleus	other	0
2000068	PICALM	ML ratio	0.0413103	0.0159803	0.189168	0.0811051	0.000776926	0.0240309	0.362831	Cytoplasm	other	0
5340167	RFWD3	ML ratio	0.0802979	0.000336185	0.0619069	0.0689318	0.000789197	0.0242982	0.443622	Nucleus	enzyme	0
7210767	GAK	ML ratio	0.0342861	0.0126365	0.173225	0.0712205	0.000787875	0.0242982	0.736482	Nucleus	kinase	0
1780440	CD79A	ML ratio	0.123482	0.0115543	0.16895	0.155858	0.000795266	0.0244289	-0.241102	Plasma Membrane	transmembrane receptor	0
6400681	SP140	ML ratio	0.0130624	0.0313566	0.236065	0.0621002	0.000803365	0.0246212	0.525122	Nucleus	transcription regulator	1
2810315	S100A6	ML ratio	0.0396824	0.00617566	0.141792	0.0669177	0.000807324	0.0246267	0.469514	Cytoplasm	transporter	0
4060431	LOC653034	ML and monocyte count (MC)	0.0906714	0.000112323	0.0358177	0.0643658	0.000807448	0.0246267	0.179806	NA	NA	0
5260138	NSF	ML ratio	0.0728064	0.0121921	0.171342	0.107492	0.000809061	0.0246267	0.400881	Cytoplasm	transporter	0
2070138	ERGIC1	ML ratio	0.0534812	0.0406399	0.259375	0.103456	0.000811032	0.0246307	-0.296691	Cytoplasm	other	0
240577	MMGT1	ML ratio	0.0344359	0.00704021	0.148254	0.0634016	0.00081481	0.0246337	-0.787209	NA	NA	0
4920040	DEFB1	ML ratio	0.0249503	0.0583774	0.300249	0.0807084	0.000814082	0.0246337	0.343726	Extracellular Space	other	0
2360392	SLC25A28	ML ratio	0.019362	0.0900922	0.357315	0.0804103	0.00081939	0.0246609	0.664563	Cytoplasm	other	0
3360431	ZAK	ML ratio	0.0471442	0.00244616	0.103023	0.0618667	0.000819268	0.0246609	0.368267	Cytoplasm	kinase	0
940164	ASAP1	ML ratio	-0.00349899	0.150923	0.43572	0.0647821	0.000822859	0.0246655	-0.717176	Plasma Membrane	other	0
1570468	ZNF789	ML ratio	0.0295511	0.0300532	0.233496	0.0768977	0.000825069	0.0246655	-0.194282	NA	NA	0
5900561	SFRS3	ML ratio	0.0265194	0.0118412	0.169817	0.0623007	0.000824908	0.0246655	-0.854289	NA	NA	1
2690747	LOC648740	ML ratio	0.0188416	0.0330098	0.240689	0.0678033	0.000829207	0.024734	-0.462599	NA	NA	0
1300136	LZIC	ML ratio	0.0554997	0.23781	0.532801	0.124041	0.000840295	0.0247676	0.254472	NA	NA	0
1980600	LOC645058	ML ratio	0.0287713	0.0524131	0.286518	0.0826529	0.000838414	0.0247676	0.473023	NA	NA	0
2100750	FKBP4	ML ratio	0.0560605	0.0330596	0.240689	0.103056	0.000837417	0.0247676	0.542032	Nucleus	enzyme	0
3990433	ADAP2	ML ratio	0.025701	0.0408216	0.259479	0.0767745	0.000837328	0.0247676	0.627526	Cytoplasm	other	0
4570240	ACVR1B	ML ratio	0.0593901	0.00212441	0.0966178	0.071719	0.00084143	0.0247676	0.611643	Plasma Membrane	kinase	0
4730685	RAB7A	ML ratio	0.0792372	0.0446372	0.267963	0.128463	0.000841263	0.0247676	0.372971	Cytoplasm	enzyme	0
620767	MRPL49	ML ratio	0.0913838	0.000736066	0.0786893	0.0895369	0.000848087	0.0248543	0.28399	NA	NA	0
6060477	ZFP112	ML ratio	0.0382268	0.0100057	0.164502	0.0710662	0.000848013	0.0248543	0.126519	NA	NA	0
6180598	NDUFAF1	ML ratio	0.0748238	0.00540283	0.134787	0.0987193	0.000850213	0.0248622	0.527231	Cytoplasm	other	0
5340433	PPARGC1B	ML ratio	0.0542596	0.00199026	0.0962257	0.0655894	0.000854323	0.0249215	-0.541759	Nucleus	transcription regulator	1
7150554	LCOR	ML ratio	0.034843	0.00664488	0.144416	0.0623839	0.000855962	0.0249215	-1.13421	Nucleus	transcription regulator	0
5360079	GIMAP5	ML ratio	0.115627	0.00143987	0.0880258	0.122052	0.000864028	0.0251018	1.21806	Cytoplasm	other	0
1710630	ST6GAL1	ML ratio	0.042563	0.0436429	0.266412	0.0930573	0.000869335	0.0251469	-0.72193	Cytoplasm	enzyme	0
5960632	TSTD2	ML ratio	0.0678829	0.000555378	0.0715209	0.061873	0.000869092	0.0251469	0.155534	NA	NA	0
7560039	TAPBP	ML ratio	0.025706	0.0389783	0.254663	0.0756584	0.000873631	0.0252167	0.242262	Cytoplasm	transporter	0
1500066	PES1	ML ratio	0.0282813	0.0155942	0.18781	0.0667011	0.000876194	0.0252363	0.412032	Nucleus	other	0
3440367	ACSL3	ML ratio	0.0267062	0.0157076	0.188133	0.0650132	0.000893857	0.0254711	0.168088	Cytoplasm	enzyme	0
4200692	NEU1	ML ratio	0.0499923	0.00349876	0.113992	0.0683144	0.000887198	0.0254711	0.56173	Cytoplasm	enzyme	0
4610646	TMEM18	ML ratio	0.0450761	0.00298739	0.109317	0.0613255	0.000892691	0.0254711	-0.285872	NA	NA	0
5270139	PEX11G	ML ratio	0.0331649	0.00824484	0.157466	0.0630268	0.000890441	0.0254711	0.321702	Cytoplasm	other	0
6510735	DDX60L	ML ratio	0.0519489	0.00510734	0.131291	0.0750754	0.000891975	0.0254711	0.795774	Other	other	0
2100196	ISG15	ML ratio	0.0164658	0.0883667	0.354022	0.0762368	0.000899675	0.0255825	2.05031	Extracellular Space	other	0
1440300	SLC27A3	ML ratio	0.034254	0.0107674	0.16633	0.0672172	0.000910687	0.0258116	0.781051	Cytoplasm	transporter	0
4220010	ITGAX	ML ratio	0.0690057	0.00404035	0.117126	0.0884285	0.000913082	0.0258116	-0.386543	Plasma Membrane	transmembrane receptor	0
5670341	C19orf21	ML ratio	0.0805718	0.000413482	0.0675337	0.0700395	0.000913514	0.0258116	0.172131	NA	NA	0
3450136	RNF144	ML ratio	0.0659393	0.0207398	0.20979	0.105676	0.000921682	0.0259875	0.286233	NA	NA	0
6370133	SEC23B	ML ratio	0.0630443	0.00953556	0.163324	0.0932769	0.000927319	0.0260916	0.467917	Extracellular Space	transporter	0
1500504	AKR1A1	ML ratio	0.0291156	0.0189219	0.20162	0.069145	0.000930278	0.0261199	0.712847	Cytoplasm	enzyme	0
1940162	GBP2	ML ratio	0.00602273	0.086308	0.349947	0.0656254	0.000935964	0.0262246	1.26811	Cytoplasm	enzyme	0
6520408	METTL13	ML ratio	0.0574009	0.0095878	0.163579	0.0876303	0.000945538	0.0264376	0.571745	Other	enzyme	0
2100743	DYRK2	ML ratio	0.0277067	0.167496	0.456136	0.0931296	0.000948105	0.0264541	-0.534949	Cytoplasm	kinase	0
620300	LASP1	ML ratio	0.0311731	0.0124724	0.172871	0.065484	0.000955384	0.0266018	0.608461	Cytoplasm	transporter	0
6840189	NDUFA2	ML ratio	0.0224064	0.0165257	0.192339	0.0605639	0.000960474	0.026688	0.575146	Cytoplasm	enzyme	0
130048	KIAA1958	ML ratio	0.0140909	0.0659573	0.314365	0.0694377	0.000981014	0.0267626	0.230839	NA	NA	0
620538	ROMO1	ML ratio	0.011441	0.0437961	0.266567	0.0620125	0.000980001	0.0267626	0.714445	Cytoplasm	other	0
1430678	C17orf80	ML ratio	0.0800027	0.002324	0.101056	0.09143	0.000965327	0.0267626	0.244081	Cytoplasm	other	0
2370328	TRIM68	ML ratio	0.0881142	0.0013287	0.0876251	0.0921956	0.000970424	0.0267626	0.308895	Cytoplasm	enzyme	0
4900674	BST2	ML ratio	0.0210887	0.114348	0.389976	0.0824116	0.000976796	0.0267626	0.720057	Plasma Membrane	other	0
7550333	PACSIN2	ML ratio	0.0205707	0.0317394	0.237478	0.066769	0.000977397	0.0267626	0.574544	Cytoplasm	transporter	0
7570673	UPP1	ML ratio	0.0239283	0.0432791	0.266008	0.0737592	0.000976922	0.0267626	0.904009	Cytoplasm	enzyme	0
7650097	OASL	ML ratio	0.0202255	0.0621832	0.306634	0.0745309	0.000981143	0.0267626	1.38772	Cytoplasm	enzyme	0
7650735	VPS72	ML ratio	0.0544624	0.00312319	0.111886	0.0698777	0.000981126	0.0267626	0.466322	Nucleus	transcription regulator	0
2340072	PARP12	ML ratio	0.0157357	0.057893	0.299209	0.0691778	0.00100055	0.0271459	0.885154	Nucleus	other	0
2900292	RANGAP1	ML ratio	0.0259502	0.0430576	0.265503	0.0753363	0.00099781	0.0271459	0.590281	Nucleus	other	0
5220347	BCKDK	ML ratio	0.0281493	0.0154281	0.186894	0.0646544	0.00100128	0.0271459	0.786768	Cytoplasm	kinase	0
3990482	RABGGTB	ML ratio	0.0295815	0.0214087	0.211352	0.0700249	0.00101159	0.0273701	-0.578814	Cytoplasm	enzyme	0
7000368	UBE2L6	ML ratio	0.0236487	0.0140891	0.180261	0.0589369	0.00101809	0.0274905	1.85837	Cytoplasm	enzyme	0
7000270	PYHIN1	ML ratio	0.0100611	0.116578	0.392859	0.0717162	0.00102016	0.0274909	-0.249341	Nucleus	other	0
2760309	NA	ML ratio	0.0952133	0.00350255	0.113992	0.110846	0.00102472	0.0275583	-0.649979	NA	NA	0
770630	CCBL2	ML ratio	0.00267525	0.11191	0.386632	0.0642228	0.00102803	0.0275795	-0.574562	NA	NA	0
4490600	TCERG1	ML ratio	0.0289229	0.0124945	0.172871	0.0623067	0.00103168	0.0275795	-0.214566	Nucleus	transcription regulator	1
6560392	FLJ36848	ML ratio	0.00899813	0.0530135	0.287649	0.0613417	0.00103097	0.0275795	0.202584	NA	NA	0
4880703	UBQLN1	ML ratio	0.063419	0.00987928	0.164395	0.0926574	0.00103496	0.027612	0.446096	Cytoplasm	other	0
2690735	RAI1	ML ratio	0.0399444	0.00661736	0.144108	0.0646803	0.00104026	0.0276433	-0.402108	Cytoplasm	other	1
5360424	RPS6KA2	ML ratio	0.0289486	0.0189812	0.201719	0.0675398	0.00103992	0.0276433	-0.275474	Nucleus	kinase	0
5270619	FGD3	ML ratio	0.067086	0.00261731	0.104166	0.0791996	0.00104317	0.0276656	0.678539	Cytoplasm	other	0
1500446	DPP8	ML ratio	0.0288477	0.118978	0.3955	0.089223	0.00104672	0.027705	-0.468327	Cytoplasm	peptidase	0
2000564	C6orf204	ML ratio	0.052487	0.023181	0.216803	0.0923794	0.0010567	0.0278589	-0.620348	NA	NA	0
2370576	GATAD2B	ML ratio	0.0221126	0.0380503	0.253032	0.0694393	0.00105572	0.0278589	-0.749121	Nucleus	transcription regulator	1
2710575	CD69	ML ratio	0.0696337	0.00410812	0.118225	0.0873073	0.00106027	0.0278983	-0.699721	Plasma Membrane	transmembrane receptor	0
3520324	FAM13B	ML ratio	0.0693863	0.0137871	0.179273	0.102208	0.00106256	0.0279036	-0.575503	Cytoplasm	other	0
1440343	TMEM209	ML ratio	0.0183332	0.0308393	0.234819	0.0629173	0.0010822	0.0281983	-0.71352	Other	other	0
1440750	S1PR5	ML ratio	0.0146419	0.0307678	0.234819	0.059368	0.00108193	0.0281983	-0.278988	Plasma Membrane	G-protein coupled receptor	0
2000148	IFIT1	ML ratio	0.0418633	0.036402	0.250917	0.0873807	0.00108217	0.0281983	2.08127	Cytoplasm	other	0
7610735	CDKN2B	ML ratio	0.0664844	0.0050728	0.131276	0.0866602	0.00108126	0.0281983	0.191829	Nucleus	transcription regulator	0
3850767	SBK1	ML ratio	0.0262817	0.0523826	0.286518	0.0769045	0.00108434	0.0281991	-0.228064	NA	NA	0
3140047	CROP	ML ratio	0.0228078	0.0375213	0.25233	0.0695451	0.00108673	0.0282066	-0.521527	NA	NA	0
1690066	MX1	ML ratio	0.0127851	0.0633637	0.30938	0.0663069	0.0010914	0.0282729	1.88803	Cytoplasm	enzyme	0
110561	NDST2	ML ratio	0.0414098	0.00428754	0.120384	0.0596111	0.00110637	0.0283319	0.579295	Cytoplasm	enzyme	0
1230156	SERPINB9	ML ratio	0.0396736	0.0115441	0.16895	0.0708252	0.00110057	0.0283319	0.571258	Cytoplasm	other	0
1500280	IFIT3	ML ratio	0.0149776	0.0509199	0.281951	0.0656247	0.00110249	0.0283319	1.97873	Cytoplasm	other	0
3890400	CXCR5	ML ratio	0.0204995	0.113113	0.389004	0.0801131	0.00110543	0.0283319	-0.271376	Plasma Membrane	G-protein coupled receptor	0
5560131	ATOX1	ML ratio	0.0182286	0.0305694	0.234354	0.0625157	0.00109787	0.0283319	0.845937	Cytoplasm	transporter	0
7380100	MCL1	ML ratio	0.0934463	0.00140789	0.0880258	0.0966105	0.00110176	0.0283319	0.834172	Cytoplasm	transporter	0
2060433	SFRS18	ML ratio	0.0486262	0.00286624	0.10675	0.0612718	0.0011165	0.0284283	-0.857844	NA	NA	0
3140156	MAPKAPK5	ML ratio	0.0234495	0.0175504	0.195962	0.0603533	0.00111304	0.0284283	-0.702744	Cytoplasm	kinase	0
6060468	S100A8	ML ratio	0.0353038	0.0275227	0.228026	0.0773351	0.00111459	0.0284283	0.31015	Cytoplasm	other	0
4540072	C16orf75	ML ratio	-0.00242328	0.157167	0.444566	0.0620814	0.00112176	0.028508	0.205085	NA	NA	0
2230537	SAMHD1	ML ratio	0.0335351	0.00763761	0.152218	0.0592338	0.00112673	0.0285137	0.786	Nucleus	enzyme	0
5690753	CLEC4E	ML ratio	0.03578	0.00690791	0.147729	0.0601146	0.00112651	0.0285137	0.627342	Plasma Membrane	other	0
6960630	CD97	ML ratio	0.0216994	0.0612264	0.305183	0.0738918	0.00112837	0.0285137	0.604459	Plasma Membrane	G-protein coupled receptor	0
20593	CD163	ML ratio	0.0592227	0.0612741	0.305183	0.10932	0.00113745	0.028545	0.976391	Plasma Membrane	transmembrane receptor	0
830022	SLC12A2	ML ratio	0.0302398	0.0090097	0.160172	0.0580097	0.00114098	0.028545	-0.290657	Plasma Membrane	transporter	0
1440630	CEP110	ML ratio	0.00473932	0.084337	0.347138	0.0614547	0.00114453	0.028545	0.455912	NA	NA	1
2030376	GLG1	ML ratio	0.0456602	0.0140232	0.180261	0.0786692	0.0011346	0.028545	0.447911	Cytoplasm	other	0
3360370	C11orf54	ML ratio	0.0213092	0.0390181	0.254663	0.0679167	0.00114372	0.028545	0.212516	NA	NA	0
6510196	TRIM24	ML ratio	0.0238794	0.0170252	0.193728	0.0600179	0.00114353	0.028545	-0.817562	Nucleus	transcription regulator	1
7000377	PHIP	ML ratio	0.0292605	0.0164535	0.192188	0.0649026	0.00113195	0.028545	-0.719761	Nucleus	other	0
940612	MAGED2	ML ratio	0.0143348	0.0384193	0.253699	0.0610454	0.00114701	0.0285536	0.30675	Plasma Membrane	other	0
520367	IFT52	ML ratio	0.0271943	0.0128357	0.174527	0.0594924	0.0011529	0.0286471	-0.522854	Cytoplasm	other	0
50487	BUD13	ML ratio	0.107099	0.00129469	0.0876251	0.108517	0.00115823	0.0287263	0.363767	Nucleus	other	0
4880132	ARGLU1	ML ratio	0.0399132	0.0322397	0.239153	0.0831074	0.00116358	0.0288056	-0.730048	Other	other	0
3060682	BPGM	ML ratio	-0.00032493	0.132652	0.413616	0.0615962	0.00117038	0.0289204	0.275202	Extracellular Space	phosphatase	0
3170184	RPL36AL	ML ratio	0.0391479	0.0104102	0.165893	0.0681076	0.00117666	0.0290221	0.60885	Cytoplasm	other	0
5870184	SP110	ML ratio	0.0340583	0.0307161	0.234744	0.0767509	0.00117898	0.029026	0.742246	Nucleus	other	1
940753	RALB	ML ratio	0.0408659	0.00590321	0.139636	0.0622597	0.00119309	0.0292709	0.980337	Cytoplasm	enzyme	0
3400482	RPIA	ML ratio	0.0462654	0.00375623	0.113992	0.0616248	0.0011933	0.0292709	-0.599246	Cytoplasm	enzyme	0
5810632	C22orf28	ML ratio	0.0262861	0.0117647	0.16957	0.0567688	0.00121652	0.0297859	0.707509	NA	NA	0
1400014	NA	ML ratio	0.0130549	0.0424792	0.264616	0.0602167	0.00122168	0.0298517	0.150176	NA	NA	0
5220438	C20orf52	ML ratio	0.0107229	0.0506839	0.281951	0.0601299	0.00122409	0.0298517	0.737001	NA	NA	0
7330026	FRAT2	ML ratio	0.108462	0.000486013	0.0693398	0.0965589	0.00122589	0.0298517	0.96815	Cytoplasm	other	0
2850202	UBA7	ML ratio	-0.00367596	0.182563	0.47514	0.0611317	0.00124591	0.030284	0.698574	Cytoplasm	enzyme	0
50193	ZNF318	ML ratio	0.00813508	0.0668848	0.314951	0.0606332	0.00125983	0.0304564	-0.520731	Nucleus	other	0
2000445	PSMB10	ML ratio	0.0165897	0.0532639	0.288344	0.0659227	0.00125953	0.0304564	0.66465	Cytoplasm	peptidase	0
3310639	C14orf124	ML ratio	0.0161632	0.0267788	0.226378	0.0570739	0.00125647	0.0304564	0.550955	NA	NA	0
6350711	LPP	ML and monocyte count (MC)	0.166028	0.000203229	0.049488	0.143783	0.00126575	0.0305446	-0.765013	Nucleus	other	0
730100	UFD1L	ML ratio	0.0400948	0.0217722	0.21171	0.0772618	0.00127529	0.0305545	0.143778	Cytoplasm	peptidase	0
1980050	MEX3D	ML ratio	0.0334634	0.0141123	0.180261	0.0654179	0.00127526	0.0305545	-0.19813	NA	NA	0
2940725	C5orf22	ML ratio	0.0719278	0.00374824	0.113992	0.085992	0.0012742	0.0305545	0.248146	Other	other	0
4900348	TCF3	ML ratio	0.0399961	0.0051639	0.132237	0.0587661	0.00127503	0.0305545	-0.346102	Nucleus	transcription regulator	1
2030170	CARD16	ML ratio	0.0652528	0.0116676	0.169484	0.0937114	0.00128441	0.0306483	0.592823	Other	other	0
3870292	ZNF398	ML ratio	0.0342877	0.00806115	0.156923	0.0589305	0.00128257	0.0306483	-0.369284	Nucleus	transcription regulator	1
5810437	SETD6	ML ratio	0.0289503	0.0250985	0.222456	0.0682143	0.00128607	0.0306483	-0.273765	Nucleus	enzyme	0
1070358	HEXIM2	ML ratio	0.0273307	0.0276182	0.228026	0.0677734	0.0012936	0.0307183	0.272024	Nucleus	transcription regulator	0
1940736	PANK3	ML ratio	0.0267417	0.0115552	0.16895	0.0561516	0.0012936	0.0307183	0.181257	Cytoplasm	kinase	0
580433	DENND1A	ML ratio	0.0477168	0.00340384	0.113992	0.0603851	0.0013219	0.0307219	-0.374229	Plasma Membrane	other	0
2030307	TUBGCP6	ML ratio	0.0776007	0.00106914	0.0848838	0.074925	0.00130978	0.0307219	-0.225403	Cytoplasm	other	0
2750592	TATDN1	ML ratio	0.0827508	0.00053495	0.0707825	0.0707791	0.00132287	0.0307219	-0.522517	Extracellular Space	other	0
2900450	ADAR	ML ratio	0.0114121	0.0732751	0.327138	0.0641437	0.00132527	0.0307219	0.620616	Nucleus	enzyme	0
3120091	CD300C	ML ratio	0.0651845	0.00160743	0.0880258	0.0677404	0.00132614	0.0307219	1.19221	Plasma Membrane	transmembrane receptor	0
3130136	PIK3CG	ML ratio	0.0332268	0.0112401	0.167825	0.0617029	0.00133114	0.0307219	-0.99003	Cytoplasm	kinase	0
3310228	C11orf67	ML ratio	0.0123637	0.0346131	0.244519	0.0558923	0.0013292	0.0307219	0.529331	NA	NA	0
3460356	ADAMTSL5	ML ratio	0.101463	0.00316311	0.111886	0.112721	0.0012991	0.0307219	0.15339	Extracellular Space	other	0
3940152	C22orf40	ML ratio	0.0407782	0.00496909	0.130749	0.058434	0.00133274	0.0307219	0.149058	NA	NA	0
4250202	STAC3	ML ratio	0.0414672	0.0051805	0.132409	0.0597243	0.0013261	0.0307219	0.224898	Extracellular Space	other	0
4280561	ACTR1A	ML ratio	0.0493461	0.00237619	0.102033	0.0572889	0.00131586	0.0307219	0.709844	Cytoplasm	other	0
5220093	HAVCR2	ML ratio	0.0626145	0.00325427	0.112042	0.0745745	0.00131445	0.0307219	0.543126	Plasma Membrane	other	0
5550369	ADPRH	ML ratio	0.0446205	0.0303622	0.234055	0.08513	0.0013305	0.0307219	0.536129	NA	NA	0
6220600	LOC113386	ML ratio	0.0809434	0.000626316	0.0738854	0.0711259	0.00131596	0.0307219	0.754666	NA	NA	0
6290253	C19orf52	ML ratio	0.0294701	0.0115932	0.168954	0.0586744	0.00130966	0.0307219	0.365771	NA	NA	0
6900014	PHAX	ML ratio	0.0808645	0.00255482	0.104002	0.0893955	0.00132414	0.0307219	-0.567322	Cytoplasm	other	0
7210128	NOTCH2	ML ratio	0.167646	0.0126178	0.173145	0.193675	0.0013043	0.0307219	-0.674455	Plasma Membrane	transcription regulator	1
1820154	NA	ML ratio	0.0272915	0.0139047	0.180153	0.0585943	0.00134015	0.030734	0.154829	NA	NA	0
4200703	CDC42BPB	ML ratio	0.0369652	0.00892493	0.159908	0.0622864	0.00133863	0.030734	-0.404375	Cytoplasm	kinase	0
6480692	NCF4	ML ratio	0.0971818	0.00072608	0.0786893	0.0892572	0.00133793	0.030734	0.825419	Cytoplasm	enzyme	0
3940672	STAM2	ML ratio	0.0707896	0.00137275	0.0880258	0.0710656	0.00134441	0.030779	0.324503	Cytoplasm	other	0
130446	SNX11	ML ratio	0.0202668	0.0217118	0.21171	0.0573937	0.00135082	0.030873	0.644438	NA	NA	0
2140605	ARL15	ML ratio	0.105774	0.00183892	0.0926006	0.109633	0.00135663	0.0309471	0.185793	NA	NA	0
4050673	ZNRD1	ML ratio	0.0724264	0.000462176	0.0693398	0.0579808	0.00135869	0.0309471	0.499026	Nucleus	transcription regulator	1
2320647	ARMCX3	ML ratio	0.0999749	0.00330515	0.113502	0.111197	0.00136251	0.0309815	0.44308	Cytoplasm	other	0
6860753	TSPO	ML ratio	0.0725264	0.00241549	0.103023	0.0799281	0.00137338	0.0311757	0.418498	Cytoplasm	transmembrane receptor	0
10504	FGFBP2	ML ratio	0.0048986	0.180137	0.472127	0.0676518	0.00138009	0.0311776	-0.661196	NA	NA	0
1340037	BCL10	ML ratio	0.0382512	0.00487911	0.13067	0.0552443	0.00137993	0.0311776	0.156055	Cytoplasm	transcription regulator	0
2940301	HPS6	ML ratio	0.0974647	0.000447999	0.0693398	0.0827899	0.00138044	0.0311776	0.761867	Cytoplasm	other	0
1300369	LOC255783	ML ratio	0.0499314	0.00201592	0.0962257	0.0547461	0.00140978	0.031382	0.757311	NA	NA	0
2490382	USP14	ML ratio	0.0340649	0.00725338	0.149244	0.0560528	0.00141113	0.031382	-0.531851	Cytoplasm	peptidase	0
2630379	ZNF69	ML ratio	0.0903094	0.00426805	0.120093	0.104471	0.00140587	0.031382	-2.06384	NA	NA	0
2900377	CBR1	ML ratio	0.0126999	0.0458256	0.270848	0.0588368	0.00141527	0.031382	0.490234	Cytoplasm	enzyme	0
5560044	XRCC4	ML ratio	0.0194943	0.0262757	0.22572	0.0584793	0.00141043	0.031382	-0.272414	Nucleus	other	0
5960156	MOBK1B	ML ratio	0.0319838	0.0328132	0.240689	0.0733019	0.00140087	0.031382	0.519083	NA	NA	0
6200736	HRB	ML ratio	0.0505763	0.0182061	0.199463	0.0838187	0.00141057	0.031382	0.700469	NA	NA	0
6350112	PRRT2	ML ratio	0.0736052	0.00335	0.113914	0.0848467	0.00141399	0.031382	-0.254457	Other	other	0
6760364	LCOR	ML ratio	0.0407641	0.0263341	0.22572	0.0789654	0.0014067	0.031382	-0.526778	Nucleus	transcription regulator	0
6770707	SQRDL	ML ratio	0.0555475	0.00611176	0.141502	0.0748808	0.00140775	0.031382	0.470573	Cytoplasm	enzyme	0
7400653	PFKFB4	ML ratio	0.0363964	0.017915	0.19813	0.0699963	0.0014038	0.031382	0.599508	Cytoplasm	kinase	0
2060612	MRPL27	ML ratio	0.0398413	0.00752998	0.151881	0.0620524	0.00142511	0.031444	0.725769	NA	NA	0
2510066	STRADA	ML ratio	0.0630245	0.00104028	0.0848838	0.0588146	0.00142445	0.031444	0.63709	Nucleus	kinase	0
5700538	PSEN1	ML ratio	0.0641399	0.00134123	0.0876251	0.0633562	0.00142243	0.031444	0.556458	Plasma Membrane	peptidase	0
1340411	CAMSAP1	ML ratio	0.0933337	0.00572226	0.137344	0.110831	0.00143558	0.0315192	-0.324353	Cytoplasm	other	0
1580202	ZNF598	ML ratio	0.040574	0.00426823	0.120093	0.0552498	0.0014334	0.0315192	-0.306569	Extracellular Space	other	0
2810132	N4BP2L2	ML ratio	0.00618257	0.0569854	0.297083	0.0551226	0.00143301	0.0315192	-0.180431	Nucleus	other	0
990615	MTCP1	ML ratio	0.0720149	0.00307526	0.111316	0.0818637	0.00144764	0.0315428	-0.556709	Cytoplasm	other	0
1300722	B3GNT5	ML ratio	0.0196625	0.0243449	0.219711	0.057395	0.00144071	0.0315428	-0.318629	Cytoplasm	enzyme	0
2100411	CDK2AP2	ML ratio	0.0286928	0.0164467	0.192188	0.0610563	0.00144843	0.0315428	0.528702	Nucleus	other	0
4210626	SLC25A22	ML ratio	0.0179951	0.0229944	0.216104	0.0550074	0.00144738	0.0315428	0.414263	Cytoplasm	transporter	0
7650026	MUC1	ML ratio	-0.00844999	0.203251	0.497013	0.0558104	0.0014463	0.0315428	0.24724	Plasma Membrane	transmembrane receptor	0
5080601	COBLL1	ML ratio	0.0492276	0.0428075	0.265304	0.0925156	0.00145264	0.0315832	-0.219123	Extracellular Space	other	0
3420692	C5orf15	ML ratio	0.0263137	0.0472809	0.274412	0.0717957	0.00145831	0.0316551	0.434291	Other	other	0
3180500	CXorf40A	ML ratio	0.0336168	0.00950546	0.163214	0.0586319	0.00146529	0.0317038	0.175079	NA	NA	0
3370327	MOSC1	ML ratio	0.101767	0.0059863	0.139827	0.119413	0.00146353	0.0317038	0.80709	NA	NA	0
6520725	TNFRSF14	ML ratio	-0.00526224	0.185586	0.479078	0.0575437	0.0014769	0.0319035	0.641676	Plasma Membrane	transmembrane receptor	0
6510053	APEX1	ML ratio	0.0649338	0.00372267	0.113992	0.0770508	0.00147984	0.0319155	-0.689482	Nucleus	enzyme	1
2600538	RABGGTB	ML ratio	0.0384062	0.0115686	0.168954	0.0656109	0.00148871	0.0320551	-0.480827	Cytoplasm	enzyme	0
6660270	MRPL17	ML ratio	0.0558401	0.0105871	0.165939	0.0813961	0.00149314	0.032099	0.603987	NA	NA	0
6250440	NAB2	ML ratio	0.0713481	0.0587428	0.301097	0.116745	0.00151252	0.0324633	-0.205077	Nucleus	transcription regulator	1
630553	NHLRC4	ML ratio	-0.00999902	0.316866	0.608865	0.0581368	0.00152593	0.0325325	-0.13829	NA	NA	0
3780753	ARMCX3	ML ratio	-0.00317487	0.238812	0.533603	0.0616928	0.00152788	0.0325325	0.162404	Cytoplasm	other	0
3870519	SNORD73A	ML ratio	0.0491931	0.00412179	0.118225	0.0624878	0.00152102	0.0325325	-0.187336	NA	NA	0
4390612	CCDC14	ML ratio	0.0295373	0.0130253	0.174849	0.0582034	0.00152453	0.0325325	-0.324	NA	NA	0
6100521	PHF11	ML ratio	0.0176187	0.0329438	0.240689	0.0584797	0.00152301	0.0325325	0.665881	Other	other	0
1430047	APEX2	ML ratio	0.0245621	0.0257526	0.22411	0.0620017	0.00153077	0.0325422	0.440407	NA	NA	0
1780603	IL6R	ML ratio	0.0319109	0.0103098	0.165893	0.0573701	0.00153848	0.032605	0.651092	Plasma Membrane	transmembrane receptor	0
2510463	METTL13	ML ratio	0.0888082	0.030243	0.23386	0.125572	0.00154103	0.032605	0.428386	Other	enzyme	0
4780403	GDPD1	ML ratio	0.0799716	0.00445597	0.122579	0.0936583	0.0015409	0.032605	-0.300805	Other	enzyme	0
6660131	TSPAN13	ML ratio	0.0258302	0.0507956	0.281951	0.0714339	0.00154512	0.0326401	-0.212249	Plasma Membrane	other	0
2370445	RNF121	ML ratio	0.0332451	0.073259	0.327138	0.0827675	0.00154988	0.0326891	0.193847	NA	NA	0
6840725	SDCCAG3L	ML ratio	0.0225163	0.0200396	0.208377	0.0565218	0.00157048	0.0330267	0.142214	NA	NA	0
7330347	TMEM127	ML ratio	0.0453419	0.042381	0.264448	0.0876732	0.00157082	0.0330267	0.383287	Other	other	0
2070291	PGM1	ML ratio	0.0417216	0.00372428	0.113992	0.0532643	0.00157993	0.0330545	0.626186	Cytoplasm	enzyme	0
2340041	CASP9	ML ratio	0.017715	0.0359468	0.249083	0.0591532	0.00158124	0.0330545	0.256832	Cytoplasm	peptidase	0
2360682	PSMB6	ML ratio	0.0159321	0.048346	0.276945	0.0610834	0.00158202	0.0330545	0.685329	Other	peptidase	0
5960095	NA	ML ratio	0.03546	0.0200589	0.208417	0.0689884	0.0015751	0.0330545	-0.89746	NA	NA	0
4230097	HMGB1	ML ratio	0.019911	0.0207369	0.20979	0.0543139	0.00158562	0.0330783	-1.0461	Nucleus	transcription regulator	0
1170102	PARP6	ML ratio	0.00959508	0.0454031	0.269421	0.0542085	0.00158875	0.033092	0.183837	Other	other	0
1340491	SP110	ML ratio	0.0156964	0.0863304	0.349947	0.0676866	0.00159186	0.0331052	0.689819	Nucleus	other	1
60307	FCF1	ML ratio	0.0729995	0.0013886	0.0880258	0.071146	0.00159789	0.0331792	0.173533	Other	other	0
1570358	APOL2	ML ratio	0.0307066	0.0543841	0.290765	0.0763989	0.00160474	0.0332698	0.288162	Cytoplasm	other	0
3610475	LOC402057	ML ratio	0.0187904	0.0270612	0.226378	0.0564074	0.00160895	0.0333055	-0.529791	NA	NA	0
460259	LAT	ML ratio	0.0333274	0.0130652	0.174982	0.0611454	0.00161573	0.0333396	-0.272752	Plasma Membrane	kinase	0
3060379	SEC14L1	ML ratio	0.0910593	0.00150446	0.0880258	0.0901208	0.0016177	0.0333396	0.436619	Cytoplasm	transporter	0
6330279	ATP6V1H	ML ratio	0.0395651	0.016616	0.192833	0.0702319	0.00161807	0.0333396	0.34259	Cytoplasm	transporter	0
1410044	R3HDM1	ML ratio	0.0155116	0.0273891	0.227982	0.0532292	0.00163026	0.0335392	-0.449275	Other	other	0
990356	TRIM33	ML ratio	0.059774	0.00567837	0.137275	0.076	0.0016491	0.0338748	0.272972	Nucleus	transcription regulator	1
1570523	ASCC2	ML ratio	0.0231484	0.0254295	0.223476	0.0594628	0.0016523	0.0338886	0.72343	Other	other	1
270240	SLC26A8	ML ratio	0.0213146	0.0323204	0.239387	0.0606029	0.00166404	0.0339728	0.179896	Plasma Membrane	transporter	0
620168	ATG4A	ML ratio	0.00447967	0.0954975	0.365742	0.0575336	0.00167854	0.0339728	0.282345	Cytoplasm	peptidase	0
620717	CCL5	ML ratio	0.0210816	0.0567238	0.296719	0.0672051	0.00166995	0.0339728	-1.0884	Extracellular Space	cytokine	0
770128	L3MBTL3	ML ratio	0.0112979	0.0667139	0.314951	0.0598724	0.0016652	0.0339728	-0.461857	Nucleus	other	1
2360706	TOM1	ML ratio	0.0750919	0.0122689	0.171701	0.100567	0.00166297	0.0339728	0.680302	Cytoplasm	transporter	0
2680435	MRPL1	ML ratio	0.0584707	0.00128285	0.0876251	0.0548715	0.00167729	0.0339728	-0.733224	Cytoplasm	other	0
3420612	GZMA	ML ratio	0.0155696	0.127981	0.406462	0.071373	0.00167611	0.0339728	-0.999345	Cytoplasm	peptidase	0
4480008	BTBD1	ML ratio	0.0180471	0.0606001	0.304432	0.0650707	0.00167447	0.0339728	0.308351	Cytoplasm	other	0
6270241	TPD52L2	ML ratio	0.0242107	0.0408979	0.259595	0.0661591	0.00167923	0.0339728	0.580471	Cytoplasm	other	0
940446	LOC646675	ML ratio	0.0311347	0.00846682	0.15799	0.0527952	0.00168899	0.0340389	0.397312	NA	NA	0
1340047	PHRF1	ML ratio	0.0455315	0.00374462	0.113992	0.0561561	0.00169521	0.0340389	0.819168	Nucleus	other	0
2850110	PLCB4	ML ratio	0.0311802	0.0114826	0.168811	0.0567864	0.00169095	0.0340389	0.14319	Cytoplasm	enzyme	0
3170136	SAMD9L	ML ratio	0.020649	0.0490608	0.278174	0.0649114	0.0016866	0.0340389	1.13217	Extracellular Space	other	0
7610598	TRAF5	ML ratio	0.0142618	0.0451219	0.268824	0.0577347	0.00169345	0.0340389	-0.184755	Cytoplasm	transporter	0
5340100	MRPL35	ML ratio	0.0325443	0.0143774	0.180261	0.0609167	0.001702	0.0341242	0.379976	NA	NA	0
130392	GLUL	ML ratio	0.0407406	0.00388151	0.115482	0.0517164	0.00171802	0.0342913	0.292635	Cytoplasm	enzyme	0
3180553	C12orf32	ML ratio	0.0732292	0.00631093	0.142487	0.0900467	0.00171598	0.0342913	-0.380192	NA	NA	0
3390022	COX4I1	ML ratio	0.00876425	0.0532018	0.288344	0.0543226	0.00171603	0.0342913	0.432919	Cytoplasm	enzyme	0
830739	RPP21	ML ratio	0.0268098	0.0136332	0.178491	0.054462	0.00172801	0.0343282	0.791938	NA	NA	0
940519	GPR44	ML and monocyte count (MC)	0.117007	0.000102773	0.0352933	0.0803632	0.0017272	0.0343282	-0.411962	NA	NA	0
3180053	FAM129B	ML ratio	0.0668034	0.00306298	0.111316	0.0743569	0.00172428	0.0343282	0.830864	Cytoplasm	other	0
4850735	TAF4B	ML ratio	0.061828	0.00105857	0.0848838	0.0552394	0.00173012	0.0343282	-0.204752	Nucleus	transcription regulator	1
1580338	KIAA1267	ML ratio	0.0358208	0.0209894	0.209941	0.068533	0.00174725	0.0346022	-0.709638	NA	NA	0
4010243	NAE1	ML ratio	0.0603772	0.00380074	0.114647	0.0706177	0.0017491	0.0346022	-0.345916	Cytoplasm	enzyme	0
7160037	USP13	ML ratio	0.0561787	0.0406615	0.259375	0.0961369	0.0017524	0.0346164	-0.229902	Other	peptidase	0
1780681	HNRPUL1	ML ratio	0.0176324	0.0269955	0.226378	0.0540431	0.00176195	0.0346565	-0.947496	NA	NA	1
2900327	IL8RB	ML ratio	0.0525484	0.00524607	0.133092	0.0669851	0.00176312	0.0346565	0.523403	NA	NA	0
3420435	C1orf210	ML ratio	0.0617041	0.00476866	0.128763	0.0747966	0.00175946	0.0346565	0.650179	NA	NA	0
4490520	EBI2	ML ratio	-0.0176044	0.504629	0.747915	0.05316	0.00176478	0.0346565	-1.43615	NA	NA	0
6520079	EFTUD1	ML ratio	0.0235437	0.0234191	0.217217	0.0578788	0.00177098	0.0347273	0.243698	NA	NA	0
3460707	STMN1	ML ratio	0.0456652	0.00344995	0.113992	0.054571	0.00177673	0.034789	-0.176685	Cytoplasm	other	0
2320707	RABL4	ML ratio	0.0293181	0.0108903	0.166499	0.0535822	0.00178201	0.0347907	0.493089	NA	NA	0
2600040	C19orf2	ML ratio	0.0204442	0.0180008	0.198425	0.0514667	0.00177974	0.0347907	-0.525895	NA	NA	1
5130136	CD82	ML ratio	0.0584031	0.00211861	0.0966178	0.0606834	0.00178559	0.0348098	0.35008	Plasma Membrane	other	0
6180465	SLC2A6	ML ratio	0.0316992	0.0107073	0.165939	0.055599	0.00179336	0.0349105	0.780184	NA	NA	0
4210129	ELOVL5	ML ratio	0.0264727	0.0184246	0.199784	0.057461	0.00179845	0.0349588	-1.41627	Cytoplasm	enzyme	0
4540017	LOC92497	ML ratio	0.00746742	0.0612564	0.305183	0.0540489	0.0018146	0.0352217	-0.212335	NA	NA	0
1570129	TRAFD1	ML ratio	0.0274757	0.0262378	0.22572	0.0627137	0.00182289	0.0352898	0.551359	Other	other	0
1740767	C11orf63	ML ratio	0.0774832	0.00835284	0.157785	0.0969574	0.00182338	0.0352898	-0.593383	NA	NA	0
4560110	ARMET	ML ratio	0.0271221	0.0223323	0.214406	0.0603211	0.00182651	0.0352994	0.567909	NA	NA	0
1690719	SYNGR2	ML ratio	0.0351371	0.0225459	0.215376	0.0680968	0.00183828	0.0354246	-0.166389	Cytoplasm	other	0
5670717	ERICH1	ML ratio	0.0776803	0.0224862	0.215181	0.109164	0.00183704	0.0354246	0.753692	Other	other	0
2760008	KCTD11	ML ratio	0.0265698	0.0193285	0.203192	0.0578256	0.00184462	0.0354957	0.195021	Cytoplasm	other	0
20519	NA	ML ratio	0.0738136	0.00750022	0.151738	0.0918104	0.00185242	0.0355947	0.187987	NA	NA	0
360646	NA	ML ratio	0.0623005	0.00167359	0.0906366	0.0607915	0.0018743	0.0359635	0.154499	NA	NA	0
3930368	CARD17	ML ratio	-0.0158624	0.753003	0.890157	0.0564613	0.00187948	0.0360101	0.213708	Other	other	0
5310379	TMEM115	ML ratio	0.0462776	0.00504696	0.130996	0.0594312	0.00188211	0.0360101	0.468291	NA	NA	0
1300192	ARL4C	ML ratio	0.0591296	0.0463872	0.272015	0.099403	0.0019111	0.0365126	-0.292094	Nucleus	enzyme	0
4880561	AHSA1	ML ratio	0.0701201	0.049483	0.279035	0.110638	0.00191578	0.0365499	0.507117	Cytoplasm	other	0
1980500	ZMAT2	ML ratio	0.032617	0.00989651	0.164405	0.0544718	0.00193232	0.0368131	0.599689	NA	NA	0
1770730	SPAG9	ML ratio	0.0337418	0.0107579	0.16633	0.0565915	0.00194135	0.0368777	-0.555253	Cytoplasm	other	0
3310025	OCIAD2	ML ratio	0.0210733	0.0334879	0.241571	0.0587342	0.00194437	0.0368777	-0.180206	NA	NA	0
3780440	FAM32A	ML ratio	0.0249378	0.0129597	0.174849	0.0504198	0.00194145	0.0368777	0.733901	NA	NA	0
5890241	ZFYVE26	ML and monocyte count (MC)	0.083328	0.000163296	0.0428828	0.0500866	0.00194673	0.0368777	0.588493	Cytoplasm	other	0
1260497	RFTN1	ML ratio	0.037766	0.0179141	0.19813	0.0669118	0.00195868	0.0368802	-0.413173	Plasma Membrane	other	0
1430136	ARF4	ML ratio	0.0137013	0.0296799	0.233146	0.0500035	0.00196246	0.0368802	1.02696	Cytoplasm	enzyme	0
2940541	BLZF1	ML ratio	0.129523	0.00174845	0.091386	0.128156	0.00195302	0.0368802	-0.988937	Cytoplasm	transcription regulator	1
3870450	DEM1	ML ratio	0.0732404	0.00920843	0.161181	0.0931138	0.00195716	0.0368802	-1.60024	NA	NA	0
4610577	FAM122B	ML ratio	0.0307043	0.013254	0.176627	0.0562018	0.00195941	0.0368802	-0.533973	NA	NA	0
4880348	YME1L1	ML ratio	0.0248226	0.0172724	0.195379	0.0538612	0.00196339	0.0368802	0.548698	Cytoplasm	peptidase	0
2060703	LOC643304	ML ratio	0.0782425	0.00145433	0.0880258	0.0742679	0.00196883	0.0369308	0.145321	NA	NA	0
6290112	SRPR	ML ratio	0.0304285	0.0136606	0.178491	0.0560882	0.00199403	0.0373511	0.755426	Cytoplasm	other	0
160270	FXYD6	ML ratio	0.0222909	0.075756	0.33092	0.069354	0.00200759	0.0375526	0.673875	Plasma Membrane	ion channel	0
940021	PEX11B	ML ratio	0.0435885	0.00716895	0.148853	0.0604312	0.00202018	0.037651	0.707451	Cytoplasm	other	0
4220053	SKAP1	ML ratio	0.0332599	0.0815208	0.341297	0.0805897	0.00201578	0.037651	-0.388413	Cytoplasm	kinase	0
4760537	C20orf24	ML ratio	-0.0106576	0.272192	0.566681	0.0522527	0.0020228	0.037651	0.436985	Cytoplasm	other	0
7100280	C11orf48	ML ratio	0.0192828	0.0217955	0.21171	0.0510584	0.0020241	0.037651	0.86378	NA	NA	0
520750	PRDX5	ML ratio	0.0211593	0.0211385	0.210552	0.0522668	0.00205713	0.0380541	0.680782	Cytoplasm	enzyme	0
3890017	CTNNA1	ML ratio	0.055698	0.00507734	0.131276	0.0676652	0.00205089	0.0380541	0.644796	Plasma Membrane	other	0
4050102	RAB11FIP1	ML ratio	0.00938622	0.0581035	0.299209	0.0535735	0.00205448	0.0380541	-0.714196	Cytoplasm	other	0
5720382	SOLH	ML ratio	0.0702476	0.00144132	0.0880258	0.0655709	0.00205208	0.0380541	-0.297463	NA	NA	1
380373	BANP	ML ratio	0.0390932	0.0101405	0.16462	0.060242	0.00206346	0.0380968	0.749661	Nucleus	other	0
510519	LOC402066	ML ratio	0.0824017	0.000578362	0.0730755	0.065392	0.00209357	0.0380968	0.117153	NA	NA	0
780327	HPCAL1	ML ratio	0.0287098	0.00988112	0.164395	0.0496687	0.00207573	0.0380968	0.352662	Cytoplasm	other	0
1010168	PSMG1	ML ratio	0.0341079	0.0246659	0.220877	0.0666264	0.00207462	0.0380968	-0.404161	NA	NA	0
1070450	PTGS1	ML ratio	0.052698	0.0113126	0.168531	0.0748089	0.00208385	0.0380968	-0.532823	Cytoplasm	enzyme	0
1580411	CD3D	ML ratio	0.0405705	0.0954402	0.365626	0.0889226	0.00208067	0.0380968	-0.93461	Plasma Membrane	transmembrane receptor	0
1990653	TM9SF1	ML ratio	0.0299803	0.0166298	0.192833	0.0577024	0.00206586	0.0380968	0.393753	Plasma Membrane	transporter	0
2680458	CPT1A	ML ratio	0.0174652	0.0261443	0.225426	0.0512031	0.00208689	0.0380968	0.153543	Cytoplasm	enzyme	0
4210059	CHRNA2	ML ratio	0.0247704	0.0192235	0.202912	0.0543326	0.00209143	0.0380968	0.133756	Plasma Membrane	transmembrane receptor	0
5560079	GPBAR1	ML ratio	0.00581737	0.0621339	0.306594	0.0507398	0.00209138	0.0380968	1.03816	Plasma Membrane	G-protein coupled receptor	0
5960369	NA	ML ratio	0.0365768	0.0117607	0.16957	0.0595708	0.00208293	0.0380968	0.16241	NA	NA	0
6220075	GPR177	ML ratio	0.0937537	0.000769678	0.0786893	0.0807827	0.00208578	0.0380968	0.404278	NA	NA	0
4390576	DFFA	ML ratio	-0.00496235	0.252071	0.546334	0.0562898	0.00210479	0.0382321	0.141159	Nucleus	enzyme	0
6330471	BLK	ML ratio	0.0921698	0.0582994	0.299963	0.132393	0.00210672	0.0382321	-0.305963	Cytoplasm	kinase	0
3990170	IFI27	ML ratio	-0.00679288	0.19487	0.487559	0.0518141	0.0021145	0.0382695	1.1003	Cytoplasm	other	0
6660315	INPP1	ML ratio	0.0140431	0.0374077	0.252329	0.0522478	0.00211177	0.0382695	0.410058	Cytoplasm	phosphatase	0
830440	TLR5	ML ratio	0.0669134	0.00306912	0.111316	0.0716407	0.00214198	0.0387063	0.629384	Plasma Membrane	transmembrane receptor	0
4860239	WDR1	ML ratio	0.0317872	0.00822198	0.157466	0.0498375	0.00214441	0.0387063	1.17739	Extracellular Space	other	0
2760441	LDOC1L	ML ratio	0.0214478	0.0463526	0.272015	0.0617634	0.00214949	0.0387459	-0.324619	NA	NA	0
540382	RSAD1	ML ratio	0.0265934	0.0167567	0.192851	0.0539413	0.00215543	0.0387551	-0.266424	NA	NA	0
3170255	PRR19	ML ratio	0.035297	0.0294976	0.2328	0.0694621	0.00216043	0.0387551	0.143114	NA	NA	0
3370136	ACAD11	ML ratio	0.0498711	0.0161708	0.190313	0.0760818	0.00216158	0.0387551	-0.265186	Cytoplasm	enzyme	0
5360156	IFITM1	ML ratio	0.0346901	0.0920564	0.35956	0.0824481	0.00215907	0.0387551	1.88891	Plasma Membrane	transmembrane receptor	0
1010736	TOX2	ML ratio	0.028399	0.0231746	0.216803	0.0597485	0.00216646	0.0387845	0.134041	NA	NA	0
2450192	HINFP	ML ratio	0.066307	0.00499651	0.130779	0.0771906	0.00217085	0.0387845	0.387026	Nucleus	transcription regulator	0
5220204	C19orf66	ML ratio	0.0239622	0.0318145	0.237775	0.0594019	0.00217191	0.0387845	0.560588	Other	other	0
5310377	DSC2	ML ratio	0.047014	0.00372828	0.113992	0.0542098	0.00217789	0.0388395	0.263025	Plasma Membrane	other	0
4490259	COX8A	ML ratio	0.00407491	0.0751562	0.330463	0.0507889	0.00218388	0.0388946	0.554559	Cytoplasm	enzyme	0
940639	ERP27	ML ratio	0.0865593	0.00118357	0.0876251	0.0784908	0.00219739	0.0390314	-0.329145	Other	other	0
7210040	WDR37	ML ratio	0.0749957	0.202606	0.496252	0.128758	0.00219606	0.0390314	-0.464103	Other	other	0
3840356	TRIM11	ML ratio	0.00880259	0.0569747	0.297083	0.0518413	0.00220289	0.0390772	0.360567	Cytoplasm	enzyme	0
460086	PARD6A	ML ratio	-0.0109396	0.605307	0.810365	0.0576462	0.00221127	0.0391222	0.284387	Plasma Membrane	other	0
7570192	RHBDD1	ML ratio	0.0917409	0.00839655	0.15799	0.108555	0.00220955	0.0391222	0.282592	Extracellular Space	peptidase	0
4490687	GBGT1	ML ratio	0.0271062	0.0275333	0.228026	0.0603726	0.00221439	0.0391258	0.640424	NA	NA	0
50164	C22orf27	ML ratio	0.0358781	0.0121375	0.171202	0.0583086	0.00224296	0.0393708	0.220804	NA	NA	0
2470327	AP1B1	ML ratio	0.0183031	0.0238642	0.218464	0.0499089	0.00223897	0.0393708	0.500736	Cytoplasm	transporter	0
2630241	ERGIC1	ML ratio	0.0493265	0.0102346	0.165347	0.0693033	0.00223722	0.0393708	0.455765	Cytoplasm	other	0
3710273	EDARADD	ML ratio	0.049699	0.00244286	0.103023	0.0508596	0.00224063	0.0393708	0.177119	Cytoplasm	other	0
5270682	MAP7D3	ML ratio	0.061527	0.00160584	0.0880258	0.0570767	0.00224162	0.0393708	-0.198063	NA	NA	0
3870386	GPR1	ML ratio	0.11065	0.00268825	0.104967	0.112892	0.00224844	0.0394154	-1.29423	Plasma Membrane	G-protein coupled receptor	0
7100161	VNN2	ML ratio	0.0162941	0.0291489	0.231733	0.0503456	0.00226527	0.0396585	2.22887	Other	enzyme	0
3830192	ZNF791	ML ratio	0.0172729	0.0348209	0.245203	0.0534981	0.00226919	0.0396752	-0.529675	Other	other	0
2680021	TBC1D2	ML ratio	0.0523982	0.00385753	0.115321	0.0594196	0.00227551	0.0397339	0.838345	Cytoplasm	other	0
4670435	ISY1	ML ratio	0.0210879	0.0233259	0.217217	0.0520747	0.00227935	0.0397492	0.621593	NA	NA	0
1500021	CWC22	ML ratio	0.02976	0.037597	0.25233	0.0663213	0.00229454	0.0397552	-0.404258	NA	NA	0
3420632	PSMB8	ML ratio	0.0158582	0.0333285	0.24127	0.0514507	0.0022924	0.0397552	0.696814	Cytoplasm	peptidase	0
3890373	ITGB2	ML ratio	0.0543996	0.00439095	0.122517	0.0629991	0.00229434	0.0397552	0.309209	Plasma Membrane	transmembrane receptor	0
5260692	U2AF1L2	ML ratio	0.174394	0.0125095	0.172871	0.193718	0.00228605	0.0397552	0.526237	NA	NA	0
6510707	FER1L3	ML ratio	0.0129313	0.0820226	0.342042	0.0596524	0.00228646	0.0397552	0.888152	NA	NA	0
2690639	AQR	ML ratio	0.0632096	0.000833587	0.0801597	0.0495055	0.0023115	0.0399974	0.443819	Nucleus	other	0
6380338	POLB	ML ratio	0.057233	0.0918326	0.359552	0.102926	0.00232195	0.0401262	0.488725	Nucleus	enzyme	0
450615	MT2A	ML ratio	0.0279639	0.190025	0.482545	0.0830541	0.00232521	0.0401308	1.488	Cytoplasm	other	0
1500180	TLR4	ML ratio	0.087463	0.0015316	0.0880258	0.0820201	0.00232931	0.0401499	0.661898	Plasma Membrane	transmembrane receptor	0
460719	IP6K2	ML ratio	0.0848132	0.0123396	0.172435	0.1057	0.00235333	0.0403376	0.261485	Cytoplasm	kinase	0
1190040	GIMAP8	ML ratio	0.120694	0.0026841	0.104967	0.1223	0.00235827	0.0403376	1.23939	NA	NA	0
2230187	MAPBPIP	ML ratio	0.0234572	0.0180305	0.198425	0.0506437	0.00235534	0.0403376	0.68536	NA	NA	0
3140768	TMEM93	ML ratio	0.0383748	0.00807292	0.156924	0.0548579	0.00234684	0.0403376	0.272593	NA	NA	0
6250064	IRF1	ML ratio	0.0146952	0.075657	0.33092	0.0599716	0.00235773	0.0403376	1.05539	Nucleus	transcription regulator	1
7570068	EP300	ML ratio	0.00719485	0.0951883	0.365289	0.0555731	0.0023499	0.0403376	-0.893005	Nucleus	transcription regulator	1
2190341	AP1S1	ML ratio	0.0234141	0.0148637	0.183049	0.048073	0.00236193	0.0403486	0.470636	Cytoplasm	transporter	0
2900722	DNAJC13	ML ratio	0.0697022	0.00942651	0.162703	0.0875	0.00236551	0.0403584	0.509973	Cytoplasm	other	0
6510465	PLD3	ML ratio	0.0499979	0.00211696	0.0966178	0.0484529	0.00237457	0.0404614	0.213382	Cytoplasm	enzyme	0
1580356	TMED1	ML ratio	0.0217318	0.0373025	0.252302	0.0579208	0.00239623	0.0404684	0.641058	Extracellular Space	transporter	0
1980687	PITPNB	ML ratio	0.0571065	0.00236462	0.102033	0.0569505	0.00239245	0.0404684	0.275628	Cytoplasm	transporter	0
2070059	PARP10	ML ratio	0.008228	0.0870039	0.351057	0.0552443	0.00239569	0.0404684	0.682956	Cytoplasm	enzyme	0
2320619	OVCA2	ML ratio	0.00477504	0.062152	0.306594	0.0479324	0.00239344	0.0404684	0.201718	Cytoplasm	other	0
2710400	DSC2	ML and monocyte count (MC)	0.160285	3.11728e-05	0.021636	0.105896	0.00239798	0.0404684	0.881738	Plasma Membrane	other	0
3130347	GSDM1	ML ratio	0.0567998	0.00781524	0.154003	0.0722619	0.00239916	0.0404684	2.00317	NA	NA	0
5910164	LARP1B	ML ratio	0.00936979	0.0503468	0.280839	0.0497929	0.00238702	0.0404684	-0.420986	Extracellular Space	other	0
6660475	FGR	ML ratio	0.0469205	0.00820484	0.157466	0.0631952	0.00239549	0.0404684	0.388388	Nucleus	kinase	0
1570348	CCND2	ML ratio	0.0476113	0.0170715	0.193926	0.0730651	0.00242372	0.0408313	-0.542624	Nucleus	other	0
1770470	LOC644063	ML ratio	0.0171397	0.0313564	0.236065	0.0511431	0.00242927	0.0408397	1.41892	NA	NA	0
7610594	UBXN11	ML ratio	0.0218896	0.0397044	0.256765	0.058656	0.00243032	0.0408397	0.245725	Cytoplasm	other	0
130670	ZDHHC5	ML ratio	0.0287095	0.0153033	0.186125	0.0531933	0.00243663	0.0408945	0.446923	Nucleus	enzyme	0
6650451	MYCBP2	ML ratio	0.0196496	0.0461631	0.27149	0.0582531	0.002449	0.0410506	-0.523337	Nucleus	enzyme	0
940356	IL15RA	ML ratio	0.0212762	0.0208188	0.20979	0.0498135	0.00245461	0.0410754	0.281307	Plasma Membrane	transmembrane receptor	0
1710286	SKP2	ML ratio	0.0608702	0.00283188	0.10675	0.062753	0.00245661	0.0410754	-0.359626	Nucleus	other	0
3310546	E2F4	ML ratio	0.0273537	0.0175915	0.196009	0.0535054	0.00246541	0.0411711	0.446839	Nucleus	transcription regulator	1
3850435	AGPAT3	ML ratio	-0.00357413	0.136212	0.417267	0.0488112	0.00246952	0.0411885	0.46348	Cytoplasm	enzyme	0
5900544	C5orf5	ML ratio	0.0370106	0.0282746	0.2298	0.0687453	0.00248592	0.0414103	-0.553754	NA	NA	0
650021	C22orf9	ML ratio	0.00949264	0.081558	0.341346	0.0551471	0.00249446	0.0414225	0.218073	NA	NA	0
1010047	RAB4B	ML ratio	0.0707393	0.0117312	0.16957	0.0905657	0.00249528	0.0414225	0.430941	Plasma Membrane	enzyme	0
2600059	GNPDA1	ML ratio	0.00808831	0.0862056	0.349947	0.0544359	0.0024995	0.0414225	0.78251	Cytoplasm	enzyme	0
3460039	RUNDC2C	ML ratio	0.126188	0.00381591	0.114846	0.131378	0.00249959	0.0414225	-0.436183	NA	NA	0
6250327	PLD3	ML ratio	0.0314124	0.0285692	0.230305	0.0633748	0.00250211	0.0414225	0.300292	Cytoplasm	enzyme	0
3420195	ATPBD1B	ML ratio	-0.00587885	0.204014	0.497697	0.0507523	0.00253131	0.0416997	-0.341735	NA	NA	0
3800487	ZNFX1	ML ratio	0.0708518	0.00207351	0.0963644	0.0682265	0.00253122	0.0416997	0.609134	Nucleus	transcription regulator	1
5550292	KLB	ML ratio	0.0983275	0.000626399	0.0738854	0.080204	0.00253027	0.0416997	0.128485	Plasma Membrane	enzyme	0
7330519	DDX19A	ML ratio	0.0271496	0.028251	0.2298	0.0589628	0.00253046	0.0416997	-0.394105	NA	NA	0
620487	CDKN2B	ML ratio	0.108393	0.0180687	0.198518	0.132256	0.00255216	0.0418076	0.355606	Nucleus	transcription regulator	0
1240576	HSPC268	ML ratio	0.0758807	0.00626364	0.142487	0.0874443	0.00255108	0.0418076	-2.03013	NA	NA	0
2810707	PPID	ML ratio	0.0616687	0.00782355	0.154003	0.0762954	0.00254486	0.0418076	1.82287	Cytoplasm	enzyme	0
6130674	HERC2	ML ratio	0.00638681	0.435816	0.70174	0.0694697	0.00255347	0.0418076	-0.227256	Cytoplasm	enzyme	0
6450050	NDUFB6	ML ratio	0.00460593	0.0663912	0.314517	0.0477244	0.00254899	0.0418076	0.521797	Cytoplasm	enzyme	0
1770386	MALT1	ML ratio	0.0115672	0.0589478	0.301331	0.052885	0.00256081	0.0418255	-0.561844	Cytoplasm	peptidase	0
4260019	NGRN	ML ratio	0.0786657	0.00829423	0.157485	0.0936861	0.00255953	0.0418255	0.529212	Nucleus	other	0
4010445	SFRS2IP	ML ratio	0.0524665	0.00349944	0.113992	0.056567	0.00257219	0.0419091	0.557696	NA	NA	0
6480196	SSBP3	ML ratio	0.0308316	0.0276484	0.228026	0.0620388	0.00257215	0.0419091	-0.27527	NA	NA	1
4730670	GCLC	ML ratio	0.0318898	0.00867195	0.158589	0.0481273	0.0025846	0.0420602	-0.646	Cytoplasm	enzyme	0
3170189	S100PBP	ML and monocyte count (MC)	0.101856	7.04463e-05	0.027933	0.0539981	0.00259057	0.0421062	0.19965	Nucleus	other	0
7560037	KIAA1949	ML ratio	0.0620666	0.0106796	0.165939	0.0803365	0.00260492	0.0422882	0.599753	NA	NA	0
6860687	PYCARD	ML ratio	0.0346563	0.00679009	0.146441	0.0474612	0.00261688	0.0424309	0.698101	Cytoplasm	transcription regulator	0
3710564	FLCN	ML ratio	0.0670885	0.00175964	0.091386	0.0618113	0.00262085	0.0424438	0.123639	Cytoplasm	other	0
670082	GNA12	ML ratio	0.0498531	0.00206208	0.0963644	0.0466003	0.00262577	0.0424721	-0.37076	Plasma Membrane	enzyme	0
3130224	CCDC88C	ML ratio	0.0230217	0.0236744	0.218154	0.0521884	0.00263634	0.0425917	-0.505616	Cytoplasm	other	0
1570484	ATF5	ML ratio	0.0206471	0.0223809	0.214719	0.0491305	0.00264379	0.0426093	0.849364	Nucleus	transcription regulator	1
4830487	CDYL2	ML ratio	0.0158762	0.0297934	0.233146	0.0481434	0.00264348	0.0426093	0.139916	Nucleus	other	0
1660736	ATP6V1D	ML ratio	0.0496227	0.0130457	0.174896	0.0704675	0.0026486	0.0426355	0.383878	Cytoplasm	transporter	0
4850414	KIAA0564	ML ratio	0.0788174	0.000933308	0.0807293	0.0650073	0.00265835	0.042741	-0.24182	NA	NA	0
2570735	NA	ML ratio	-0.0048251	0.171963	0.462393	0.0492118	0.00266397	0.042745	0.106253	NA	NA	0
3450630	SNORD83B	ML ratio	0.0432543	0.0886061	0.354249	0.0874306	0.002668	0.042745	-0.146511	NA	NA	0
6650747	ZNF641	ML ratio	0.0155605	0.0289665	0.231335	0.0473569	0.00266817	0.042745	-0.593938	NA	NA	1
430523	MED8	ML ratio	0.0281281	0.0104148	0.165893	0.0463376	0.00268206	0.0429162	0.650743	Nucleus	other	1
20324	RNASE4	ML ratio	0.000826708	0.121467	0.398588	0.0503135	0.0027345	0.0431459	0.771884	Extracellular Space	enzyme	0
50242	KILLIN	ML ratio	0.049892	0.013025	0.174849	0.0701724	0.00275956	0.0431459	1.45166	NA	NA	0
650056	LOC401561	ML ratio	0.00762057	0.179392	0.47133	0.0609254	0.00277064	0.0431459	0.167209	NA	NA	0
780600	HCP5	ML ratio	0.0904183	0.000921879	0.0807293	0.0762534	0.00273403	0.0431459	1.15055	Other	other	0
830349	SNORD33	ML ratio	0.00905061	0.0433571	0.266008	0.0455851	0.00278035	0.0431459	0.131037	NA	NA	0
1340576	NA	ML ratio	0.00929482	0.0488359	0.277968	0.0473469	0.00276984	0.0431459	0.142881	NA	NA	0
1660608	C7orf55	ML ratio	0.0109591	0.0702409	0.32118	0.0535155	0.00273978	0.0431459	0.414695	NA	NA	0
1690180	CBLL1	ML ratio	0.00862793	0.0760086	0.331586	0.0522681	0.002732	0.0431459	-0.430356	Nucleus	enzyme	0
1820398	HNRNPAB	ML ratio	0.0264346	0.0629941	0.308814	0.0669165	0.00276428	0.0431459	0.599376	Nucleus	enzyme	0
2100709	TMEM41A	ML ratio	0.0891608	0.000618988	0.0738854	0.0696148	0.00274713	0.0431459	0.215069	NA	NA	0
2760131	ZNF20	ML ratio	0.124378	0.000575168	0.0730755	0.104642	0.00274747	0.0431459	0.287263	NA	NA	1
2850450	GZF1	ML ratio	0.0870296	0.00397921	0.11659	0.0915926	0.00278662	0.0431459	-0.246384	Nucleus	other	1
3610148	EVI5L	ML ratio	0.0327671	0.0147191	0.182025	0.0548699	0.00278453	0.0431459	0.440867	Other	other	0
3850630	HOMER2	ML ratio	-0.00654626	0.208091	0.503243	0.0494507	0.00270348	0.0431459	-0.180034	Plasma Membrane	other	0
3990553	NA	ML ratio	0.0855204	0.0028572	0.10675	0.0859058	0.00277307	0.0431459	-0.578363	NA	NA	0
4250204	SLC25A3	ML ratio	0.0380315	0.0125364	0.172871	0.0582946	0.00271392	0.0431459	0.288823	Cytoplasm	transporter	0
4860224	WARS	ML ratio	-0.00486938	0.170694	0.461094	0.0485943	0.00276387	0.0431459	0.93223	Cytoplasm	enzyme	0
4880500	SYNCRIP	ML ratio	0.0505937	0.00985443	0.164395	0.0672837	0.00276271	0.0431459	-0.496287	Nucleus	other	0
5960747	TRIM22	ML ratio	0.0193531	0.043946	0.266614	0.0557074	0.00277337	0.0431459	1.22461	Cytoplasm	transcription regulator	1
6380121	CPPED1	ML ratio	0.0168099	0.0248168	0.221433	0.0460619	0.00277748	0.0431459	-1.06863	NA	NA	0
6450022	LRRC16	ML ratio	0.040472	0.0205251	0.20919	0.066636	0.00277923	0.0431459	0.167346	NA	NA	0
6580521	UBAC2	ML ratio	0.0498781	0.018542	0.199788	0.0746035	0.00276105	0.0431459	0.472127	Cytoplasm	enzyme	0
6580639	ACOT7	ML ratio	0.0647518	0.00160359	0.0880258	0.0574346	0.0027803	0.0431459	-0.200155	Cytoplasm	enzyme	0
6590437	FCGR2A	ML ratio	0.0273974	0.0109676	0.167055	0.0458312	0.00277673	0.0431459	1.01923	Plasma Membrane	transmembrane receptor	0
6840598	DTNBP1	ML ratio	0.00337068	0.0871515	0.351361	0.0488969	0.00272742	0.0431459	0.164808	Plasma Membrane	other	0
7040521	ZBTB46	ML ratio	0.0361835	0.221356	0.516301	0.0903578	0.00271858	0.0431459	-0.267679	Nucleus	other	0
7380707	ZFAND1	ML ratio	0.0263515	0.0187103	0.20047	0.0518656	0.00274856	0.0431459	-0.783011	NA	NA	0
7510551	FLJ21986	ML ratio	0.0905474	0.00825576	0.157466	0.104509	0.00272852	0.0431459	-0.855907	NA	NA	0
1940577	AIFM1	ML ratio	0.0494735	0.0145376	0.181044	0.0708749	0.00281933	0.0433881	0.191185	Cytoplasm	enzyme	0
2630743	BLOC1S2	ML ratio	0.0325571	0.00784522	0.154063	0.0463374	0.00281075	0.0433881	0.144918	Other	other	0
3420564	EVI2B	ML ratio	0.0371611	0.00817743	0.157466	0.051382	0.00281873	0.0433881	-0.682617	Plasma Membrane	other	0
5890753	SS18	ML ratio	0.0675892	0.00476331	0.128763	0.0744192	0.0028217	0.0433881	1.06418	Nucleus	transcription regulator	0
6620544	TACO1	ML ratio	0.0178648	0.0298149	0.233146	0.0492719	0.00280682	0.0433881	0.434565	Cytoplasm	other	0
7650538	NCKAP1L	ML ratio	0.0316157	0.0218024	0.21171	0.0586151	0.00281524	0.0433881	0.545916	Plasma Membrane	other	0
110682	S100A11	ML ratio	0.0668222	0.00281411	0.10675	0.0666947	0.0028415	0.0435901	0.526705	Cytoplasm	other	0
1260014	NA	ML ratio	0.061172	0.00157009	0.0880258	0.0532221	0.00284785	0.0435901	-0.321707	NA	NA	0
5960358	PELO	ML ratio	0.0977133	0.000486668	0.0693398	0.0746905	0.00284702	0.0435901	0.694431	NA	NA	0
7200670	MRPS30	ML ratio	0.0516819	0.00279599	0.106586	0.0514761	0.00283935	0.0435901	-0.39805	Cytoplasm	enzyme	0
4540102	SV2B	ML ratio	0.0331408	0.00905327	0.160172	0.0485665	0.00285931	0.0437155	0.129993	Plasma Membrane	transporter	0
1110553	FDXACB1	ML ratio	0.0509065	0.00725439	0.149244	0.0631263	0.00287188	0.0437815	0.729123	NA	NA	0
3460278	C22orf13	ML ratio	0.012438	0.0327258	0.240689	0.0448822	0.00287344	0.0437815	0.422046	NA	NA	0
4120487	MUL1	ML ratio	0.0156217	0.0327288	0.240689	0.0479694	0.00287195	0.0437815	0.515913	Cytoplasm	enzyme	0
3710075	SLC12A8	ML ratio	0.0819539	0.010374	0.165893	0.0981851	0.00288363	0.0438868	0.116824	Other	transporter	0
6770242	MARCKSL1	ML ratio	0.0965259	0.000865964	0.0803583	0.0809049	0.0028923	0.0439689	-0.73815	Cytoplasm	other	0
6370762	POLR2F	ML ratio	0.0191703	0.0212077	0.210552	0.0457675	0.00289903	0.0440212	0.662073	Nucleus	enzyme	1
1850561	LMOD3	ML ratio	0.125226	0.00386914	0.115411	0.128719	0.00291125	0.0441567	-1.353	NA	NA	0
7380180	TREML2	ML ratio	0.0513259	0.00298319	0.109317	0.0516331	0.00291541	0.0441699	0.147641	Plasma Membrane	other	0
3130066	PINX1	ML ratio	0.0473419	0.00442126	0.122579	0.0528169	0.00293317	0.0442387	0.142107	Nucleus	other	0
4040504	POLR1E	ML ratio	0.0384497	0.0185953	0.199877	0.0627506	0.00292417	0.0442387	-0.426301	Nucleus	enzyme	1
4150017	PAQR7	ML ratio	0.0152332	0.0272392	0.227158	0.044997	0.00293065	0.0442387	-0.500089	Plasma Membrane	other	0
4810093	GHRHR	ML ratio	0.0177822	0.045013	0.268773	0.0537577	0.00293	0.0442387	0.138148	Plasma Membrane	G-protein coupled receptor	0
3800725	SPHK2	ML ratio	0.0342439	0.0441027	0.267064	0.0693101	0.00294312	0.0443388	0.54806	Cytoplasm	kinase	0
5550204	DDRGK1	ML ratio	0.0056297	0.0595891	0.302238	0.0454257	0.00294972	0.0443883	0.566549	NA	NA	0
7150189	PHF17	ML ratio	0.0745243	0.00149007	0.0880258	0.0654289	0.00297247	0.0446804	-0.363359	NA	NA	1
780296	TM9SF1	ML ratio	0.0208552	0.0286677	0.230364	0.0508668	0.00298108	0.0447095	0.407062	Plasma Membrane	transporter	0
7050458	DBP	ML ratio	0.0393324	0.0519371	0.285196	0.07602	0.0029787	0.0447095	-0.402891	Nucleus	transcription regulator	1
4890241	GPR56	ML ratio	0.00646224	0.0905933	0.358133	0.051074	0.00299024	0.0447967	-0.60686	Plasma Membrane	G-protein coupled receptor	0
1660397	STAT6	ML ratio	0.0286398	0.0618192	0.30574	0.0676921	0.00300894	0.0448761	0.790503	Nucleus	transcription regulator	1
3120367	SQLE	ML ratio	0.00682463	0.11745	0.393574	0.0543768	0.00300423	0.0448761	-0.548759	Cytoplasm	enzyme	0
4070014	APBA3	ML ratio	0.0449476	0.053618	0.28881	0.0816939	0.00300285	0.0448761	0.482003	Cytoplasm	transporter	0
5340553	CEP350	ML ratio	0.0136616	0.0339385	0.242298	0.0459181	0.00300596	0.0448761	-0.725508	Cytoplasm	other	0
1820114	LILRB4	ML ratio	0.0106976	0.0461377	0.27149	0.0468345	0.00301951	0.0449837	0.696606	Plasma Membrane	other	0
5720601	NA	ML ratio	0.0174959	0.0262461	0.22572	0.0462702	0.00303024	0.0450933	0.16259	NA	NA	0
2600553	MCRS1	ML ratio	0.0338557	0.0064899	0.143375	0.043996	0.00305319	0.0453844	0.553723	Nucleus	other	0
780050	RAP2A	ML ratio	0.002288	0.110117	0.384246	0.0490452	0.00306473	0.0454945	-0.643117	Plasma Membrane	enzyme	0
2760500	CD38	ML ratio	-0.012448	0.77357	0.899356	0.0532176	0.00306739	0.0454945	0.367287	Plasma Membrane	enzyme	0
580014	C12orf43	ML ratio	0.0368939	0.00650481	0.143375	0.0468411	0.00309706	0.0455672	-0.467622	NA	NA	0
1440612	BZW2	ML ratio	0.0451418	0.0167107	0.192851	0.0671621	0.00309931	0.0455672	-0.407063	Cytoplasm	translation regulator	0
1780678	LOC374395	ML ratio	0.000478295	0.109199	0.383658	0.047098	0.00309341	0.0455672	0.459812	NA	NA	0
2690369	ACPT	ML ratio	0.00373845	0.110446	0.384808	0.0503257	0.00309619	0.0455672	0.24284	Other	phosphatase	0
3390021	SDSL	ML ratio	0.00237523	0.135924	0.416668	0.0514143	0.00309398	0.0455672	0.427774	Cytoplasm	enzyme	0
3390468	MRPL22	ML ratio	0.0322788	0.0669348	0.314951	0.0717527	0.00309605	0.0455672	0.495451	NA	NA	0
3850736	NA	ML ratio	0.0140284	0.0863224	0.349947	0.0573079	0.00308783	0.0455672	0.143234	NA	NA	0
4540632	EIF4E2	ML ratio	0.0172732	0.0228113	0.215756	0.0439575	0.00309951	0.0455672	0.541474	Cytoplasm	translation regulator	0
4560730	XPO7	ML ratio	0.0408028	0.00398407	0.11659	0.0441387	0.00310922	0.0456599	0.360159	Nucleus	transporter	0
5090561	ATP5EP2	ML ratio	0.0227493	0.0285672	0.230305	0.0520805	0.00311302	0.0456656	0.302756	NA	NA	0
1400601	C20orf100	ML ratio	-0.00470294	0.451039	0.71185	0.0567117	0.00311898	0.045703	0.2236	NA	NA	1
380497	LOC100128126	ML ratio	0.0936323	0.00106292	0.0848838	0.0796354	0.00313023	0.0458177	-0.518023	NA	NA	0
2680519	SASS6	ML ratio	0.0917527	0.0010789	0.0849979	0.0779033	0.00313509	0.0458387	0.275329	Cytoplasm	other	0
1070463	CYorf15B	ML ratio	0.590633	0.111378	0.385985	0.609736	0.00314158	0.0458608	-0.171144	NA	NA	0
6100255	CSNK2A1P	ML ratio	0.0055316	0.0820514	0.342042	0.048327	0.00314687	0.0458608	0.21266	NA	NA	0
7000338	LOC552889	ML ratio	0.0475961	0.00571822	0.137344	0.0555369	0.0031451	0.0458608	0.481117	NA	NA	0
5670100	TCN2	ML ratio	0.0156466	0.50973	0.751491	0.076637	0.00315081	0.0458683	0.630568	Extracellular Space	transporter	0
5860187	PHYH	ML ratio	0.0222014	0.0171257	0.194062	0.0448239	0.00315618	0.0458965	-0.704298	Cytoplasm	enzyme	0
3840400	GMPR	ML ratio	0.00043915	0.149479	0.434362	0.0502495	0.00318665	0.0462392	0.380141	NA	NA	0
5390403	SLC35E1	ML ratio	0.0115331	0.0960258	0.366507	0.0557645	0.00318385	0.0462392	-0.485619	NA	NA	0
830424	STK38	ML ratio	0.0784426	0.00185743	0.0930995	0.0713374	0.0031984	0.0463094	0.569338	Nucleus	kinase	0
2490066	CD2BP2	ML ratio	0.0260876	0.0708663	0.322389	0.0660764	0.00319514	0.0463094	0.505103	Cytoplasm	other	0
7000609	ARRDC2	ML ratio	0.00573712	0.0610585	0.305019	0.0447006	0.00320735	0.0463888	-0.511845	Other	other	0
4050735	XPOT	ML ratio	0.0193858	0.0601306	0.303325	0.0575812	0.00321911	0.0465086	0.170735	Nucleus	other	0
70433	SMPD1	ML ratio	0.0241771	0.0166978	0.192851	0.0460961	0.00323494	0.0465463	0.23738	Cytoplasm	enzyme	0
770692	C9orf114	ML ratio	-0.00516128	0.144895	0.428183	0.0443833	0.00323285	0.0465463	0.560307	NA	NA	0
6380575	INTU	ML ratio	0.0703686	0.274443	0.568716	0.122543	0.00322666	0.0465463	0.164162	NA	NA	0
6520523	IL27	ML ratio	0.0560631	0.171841	0.462328	0.104368	0.00323562	0.0465463	0.259847	Extracellular Space	cytokine	0
540392	REPS2	ML ratio	0.0327251	0.0283118	0.2298	0.0610767	0.0032498	0.0466409	-0.269221	Cytoplasm	other	0
5910646	NA	ML ratio	0.0456485	0.0033804	0.113992	0.0461656	0.00325264	0.0466409	0.124551	NA	NA	0
6660047	KIAA0090	ML ratio	0.0293305	0.045079	0.268808	0.0635392	0.00324893	0.0466409	-0.386645	NA	NA	0
2850332	LOC100130522	ML ratio	0.0426172	0.00805321	0.156923	0.0546182	0.00326121	0.0467139	0.129069	NA	NA	0
240424	CABIN1	ML ratio	0.0179091	0.0686925	0.318989	0.0575523	0.00327054	0.0467973	-0.494373	Nucleus	other	0
4250241	SLC17A9	ML ratio	0.0273911	0.0558107	0.294861	0.0641508	0.00327561	0.0468199	-0.130652	Cytoplasm	other	0
4730564	TRIM37	ML ratio	0.0334316	0.0212888	0.210942	0.0580505	0.00328087	0.0468452	0.160112	Cytoplasm	enzyme	0
7200292	SCAMP3	ML ratio	0.0142739	0.0765181	0.331985	0.0552935	0.00328529	0.0468583	0.52684	Cytoplasm	transporter	0
3360343	RSAD2	ML ratio	0.023366	0.0218492	0.211873	0.0485365	0.00329	0.0468756	0.964574	Cytoplasm	enzyme	0
3930392	ANG	ML ratio	-0.0152434	0.388164	0.666939	0.0447099	0.00331143	0.0470806	0.963172	Extracellular Space	enzyme	0
4280482	DRAM1	ML ratio	0.0855755	0.00562377	0.136201	0.0923418	0.00330868	0.0470806	0.580581	Cytoplasm	other	0
3890484	ANG	ML ratio	0.00446942	0.107976	0.381463	0.0498457	0.00331549	0.0470884	0.830709	Extracellular Space	enzyme	0
460458	SDCCAG8	ML ratio	0.0372215	0.0206805	0.20979	0.0612133	0.00332199	0.0471308	0.213603	Cytoplasm	other	0
670403	B4GALNT4	ML ratio	0.00708119	0.386498	0.66577	0.065556	0.00334237	0.0472116	0.177533	Extracellular Space	enzyme	0
4860187	IP6K1	ML ratio	0.0704032	0.00133936	0.0876251	0.0582889	0.00334198	0.0472116	0.136025	Cytoplasm	kinase	0
6110209	RSU1	ML ratio	0.0181649	0.0230093	0.216104	0.0439094	0.00334531	0.0472116	-0.602901	Cytoplasm	other	0
6180253	CDC42EP2	ML ratio	0.144898	0.000307912	0.0606451	0.115289	0.00333732	0.0472116	0.95717	Plasma Membrane	other	0
7550328	GABBR1	ML ratio	0.0553549	0.0275067	0.228026	0.0823245	0.00334341	0.0472116	-0.37895	Plasma Membrane	G-protein coupled receptor	0
3780193	FCRLA	ML ratio	0.102474	0.0715837	0.32383	0.138863	0.00334991	0.0472266	-0.823357	Plasma Membrane	other	0
5290403	WDR59	ML ratio	0.0683415	0.00763215	0.152218	0.0789366	0.00336341	0.0473672	-0.289746	NA	NA	0
4760538	ZC3H3	ML ratio	0.0784397	0.0110702	0.167147	0.0934388	0.00340031	0.0478365	0.432373	NA	NA	0
6650634	KIAA0460	ML ratio	0.0239416	0.015183	0.185197	0.043929	0.00340884	0.0479061	-0.386813	NA	NA	0
5420400	FLJ39827	ML ratio	0.0151992	0.12252	0.399891	0.061099	0.00342506	0.0480837	0.292699	NA	NA	0
10463	PDIA6	ML ratio	0.0453032	0.00729358	0.149419	0.0552551	0.00344333	0.0481383	0.831011	Cytoplasm	enzyme	0
2630736	NA	ML ratio	0.0162919	0.0301115	0.233496	0.0451543	0.0034372	0.0481383	0.131312	NA	NA	0
4900193	ZCCHC7	ML ratio	0.0167677	0.0450457	0.268776	0.0506399	0.00344195	0.0481383	-0.556437	Nucleus	other	0
5310674	MON1B	ML ratio	0.107042	0.000453386	0.0693398	0.0808898	0.00343672	0.0481383	0.311761	NA	NA	0
6100594	PCBD2	ML ratio	0.118467	0.00202076	0.0962257	0.111777	0.00345258	0.0482173	-0.142581	Other	enzyme	1
520600	SAP30BP	ML ratio	0.0048767	0.0812374	0.340564	0.0461822	0.00349304	0.0487247	0.206717	Nucleus	transcription regulator	1
2120341	BTBD12	ML ratio	0.046369	0.00273534	0.105575	0.0430678	0.00349618	0.0487247	0.302637	NA	NA	0
3450041	RNF114	ML ratio	0.0164535	0.0593085	0.302171	0.0534778	0.00350151	0.0487481	0.437527	Extracellular Space	other	0
2710402	ZCCHC14	ML ratio	0.0499655	0.17169	0.462128	0.0975498	0.0035075	0.0487808	-0.268844	Other	other	0
1580465	AMICA1	ML ratio	0.039514	0.00711146	0.148853	0.0489303	0.00351167	0.0487881	0.566653	Plasma Membrane	other	0
10133	SLC9A1	ML ratio	0.0290185	0.011338	0.168713	0.0446837	0.0035166	0.0488061	0.70174	Plasma Membrane	ion channel	0
3840750	GATC	ML ratio	-0.0122916	0.256649	0.550635	0.0426527	0.00352461	0.0488666	0.180106	Nucleus	enzyme	0
6280037	NMT1	ML ratio	0.0246227	0.0173691	0.195493	0.0458745	0.00352891	0.0488756	0.515695	Cytoplasm	enzyme	0
6580164	PHF21A	ML ratio	0.0719636	0.0012028	0.0876251	0.0576798	0.00353604	0.0489238	0.43726	Nucleus	other	1
4490475	SLC30A3	ML ratio	0.0409986	0.0080307	0.156786	0.0518783	0.0035432	0.0489722	0.12662	Plasma Membrane	transporter	0
3140193	NELF	ML ratio	0.0468058	0.0105129	0.165893	0.0610762	0.00355271	0.0490531	-0.581381	NA	NA	0
2100576	ARAF	ML ratio	0.0277012	0.0327519	0.240689	0.0567886	0.00356686	0.049147	0.514303	Cytoplasm	kinase	0
5670195	RTN1	ML ratio	0.0170673	0.0296959	0.233146	0.0452343	0.00356685	0.049147	0.346025	Cytoplasm	other	0
1170647	ACADVL	ML ratio	0.039723	0.00866245	0.158589	0.051497	0.00357335	0.0491859	0.693204	Cytoplasm	enzyme	0
1570538	GTF2E2	ML ratio	0.0456051	0.00293279	0.108797	0.0428649	0.00359563	0.0492395	0.524429	Nucleus	transcription regulator	1
1850592	RASSF5	ML ratio	0.0180636	0.0229899	0.216104	0.0428846	0.00358101	0.0492395	0.598409	Plasma Membrane	other	0
3290731	PRKCH	ML ratio	0.0725507	0.182542	0.47514	0.119318	0.00359554	0.0492395	-0.514262	Cytoplasm	kinase	0
3890709	SMAD7	ML ratio	0.0337711	0.00697326	0.148243	0.0426926	0.00358841	0.0492395	-0.486955	Nucleus	transcription regulator	1
5670609	PPP1R15B	ML ratio	0.0171413	0.0261076	0.225371	0.0435702	0.00359282	0.0492395	-0.236103	Cytoplasm	phosphatase	0
3400630	TMPO	ML ratio	0.0612939	0.0224099	0.214843	0.0846395	0.00360019	0.0492517	0.272137	Nucleus	other	0
7650458	MFAP1	ML ratio	0.145202	0.00143295	0.0880258	0.133971	0.00360559	0.0492751	0.613015	Extracellular Space	other	0
4150670	CDC37	ML ratio	0.0276937	0.0110026	0.167055	0.0426279	0.00361154	0.0493062	0.600748	Cytoplasm	other	0
3840437	EAF1	ML ratio	0.0115216	0.0427194	0.265285	0.0441612	0.00364056	0.0496518	-0.938889	Nucleus	transcription regulator	1
3440079	ANXA4	ML ratio	0.0222348	0.0206115	0.209446	0.0452993	0.0036487	0.0497105	-0.814777	Plasma Membrane	other	0
6370682	GRIPAP1	ML ratio	0.0873235	0.00954845	0.163324	0.099447	0.00365229	0.0497105	-1.58634	NA	NA	0
1240142	SAMD9	ML ratio	0.0313747	0.0266295	0.226378	0.0574362	0.00365681	0.0497204	0.8472	Cytoplasm	other	0
7330377	MLYCD	ML ratio	0.106217	0.000649548	0.0748497	0.083975	0.00366045	0.0497204	0.244358	Cytoplasm	enzyme	0
5080333	BAT2	ML ratio	0.0469745	0.00390642	0.115749	0.0478255	0.00366551	0.0497388	-0.507495	NA	NA	0
4210465	CD86	ML ratio	0.084035	0.0092458	0.161181	0.0956989	0.00368181	0.0498086	0.567522	Plasma Membrane	transmembrane receptor	0
6520497	C16orf63	ML ratio	0.0340281	0.0185423	0.199788	0.0553482	0.00368163	0.0498086	-0.586515	NA	NA	0
7550167	SV2A	ML ratio	0.0314755	0.126897	0.404498	0.076074	0.00368038	0.0498086	0.252913	Cytoplasm	transporter	0
4150332	C1orf56	ML ratio	0.0133246	0.0324684	0.239851	0.0422648	0.00369299	0.0499094	0.15433	NA	NA	0
3120452	MTMR10	Monocyte count (MC)	0.0897249	0.000142053	0.039755	0.0457309	0.0038313	0.0508046	0.503522	NA	NA	0
5860189	NA	Monocyte count (MC)	0.136001	0.000134047	0.039755	0.0885915	0.00562781	0.0614433	-0.1561	NA	NA	0
2640050	CEPT1	Monocyte count (MC)	0.0870307	0.000168747	0.0430147	0.0180359	0.0298893	0.139967	0.093619	NA	NA	0
NA	NA		NA	NA	NA	NA	NA	NA	NA	NA	NA	NA
NA.1	NA		NA	NA	NA	NA	NA	NA	NA	NA	NA	NA

## Sheet: ST2_MLassoc_canonicalpathways
Ingenuity Canonical Pathways	-log(p-value)	Ratio	z-score	Molecules
Interferon Signaling	7.92	0.353	3.317	IRF1,OAS1,IFIT1,IFITM1,IFIT3,IFITM2,BCL2,MX1,IFI35,TAP1,IFNAR1,PSMB8
Retinoic acid Mediated Apoptosis Signaling	3.61	0.169	3	TIPARP,PARP10,PARP12,IRF1,CASP9,RXRB,PARP9,PARP14,IFNAR1,PARP6
UVA-Induced MAPK Signaling	3.34	0.138		TIPARP,PARP10,PARP12,MAPK14,RPS6KA2,PLCB4,SMPD1,CASP9,PARP9,PARP14,PARP6,PIK3CG
Death Receptor Signaling	2.64	0.121	2.714	TIPARP,PARP10,PARP12,CASP10,BCL2,CASP9,DFFA,PARP9,PARP14,TRADD,PARP6
Role of Pattern Recognition Receptors in Recognition of Bacteria and Viruses	2.18	0.101	0.707	TLR4,OAS1,TLR8,TLR5,IRF7,CCL5,OAS2,DDX58,PRKCH,RNASEL,NLRC4,PIK3CG
Mitochondrial Dysfunction	2.16	0.0909		COX4I1,CPT1A,NDUFAF1,CASP9,NDUFA2,NDUFB6,NDUFA8,UQCRQ,PRDX5,BCL2,PSENEN,AIFM1,COX8A,LRRK2,PSEN1
Nur77 Signaling in T Lymphocytes	2.15	0.137		CD3E,CABIN1,CD3D,BCL2,EP300,CASP9,CD86
T Cell Receptor Signaling	1.99	0.104		NFATC3,MALT1,CD3E,SOS2,CD8A,BCL10,CD3D,LAT,CBL,PIK3CG
Cytotoxic T Lymphocyte-mediated Apoptosis of Target Cells	1.95	0.161	1.342	CD3E,CD3D,BCL2,CASP9,DFFA
Small Cell Lung Cancer Signaling	1.88	0.113		BCL2,SKP2,CASP9,CDKN2B,RXRB,MAX,TRAF5,PIK3CG
Induction of Apoptosis by HIV1	1.82	0.119	1.134	SLC25A10,SLC25A4,BCL2,CASP9,DFFA,TRADD,SLC25A3
Role of NFAT in Regulation of the Immune Response	1.79	0.0843	-0.577	CSNK1E,CD3E,SOS2,PLCB4,GNA12,FCGR2A,PIK3CG,NFATC3,CSNK1D,CABIN1,CD3D,LAT,CD79A,CD86
Ceramide Biosynthesis	1.74	0.4		SPTLC2,SPTLC1
Tumoricidal Function of Hepatic Natural Killer Cells	1.69	0.167		SERPINB9,CASP9,DFFA,AIFM1
PI3K Signaling in B Lymphocytes	1.68	0.0894		BLK,TLR4,NFATC3,MALT1,BCL10,PLCB4,PLEKHA2,ATF5,CBL,CD79A,PIK3CG
Sphingosine-1-phosphate Signaling	1.66	0.0926	-1.134	CASP10,PLCB4,GNA12,SMPD1,CASP9,CASP4,S1PR5,PIK3CG,S1PR1,PDGFC
Antigen Presentation Pathway	1.64	0.135		PSMB6,MR1,TAPBP,TAP1,PSMB8
GDP-glucose Biosynthesis	1.58	0.333		PGM1,HK1
NRF2-mediated Oxidative Stress Response	1.57	0.0791	-0.632	GCLC,MAPK14,PTPLAD1,USP14,DNAJC13,CBR1,DNAJC5,EP300,DNAJB12,STIP1,PIK3CG,JUND,AKR1A1,PRKCH
Telomere Extension by Telomerase	1.57	0.2		PINX1,TINF2,TERF2IP
Molecular Mechanisms of Cancer	1.51	0.0669		CTNNA1,SOS2,MAPK14,CASP10,TCF3,CCND2,PLCB4,GNA12,EP300,CASP9,CBL,MAX,PIK3CG,E2F4,RALB,SMAD7,ARHGEF1,BCL2,PSENEN,CDKN2B,CRK,PRKCH,RAP2A,PSEN1
Role of PKR in Interferon Induction and Antiviral Response	1.51	0.125		IRF1,MAPK14,CASP9,RNASEL,TRAF5
Granzyme B Signaling	1.5	0.188		LMNB1,CASP9,DFFA
HIPPO signaling	1.46	0.0941		CSNK1E,RASSF6,CSNK1D,ITCH,SKP2,MOB1A,TJP2,CUL1
Glucose and Glucose-1-phosphate Degradation	1.45	0.286		PGM1,HK1
Inositol Pyrophosphates Biosynthesis	1.45	0.286		IP6K2,IP6K1
Granzyme A Signaling	1.43	0.176		GZMA,EP300,APEX1
Mitochondrial L-carnitine Shuttle Pathway	1.43	0.176		ACSL3,CPT1A,SLC27A3
FLT3 Signaling in Hematopoietic Progenitor Cells	1.42	0.0986		MAPK14,SOS2,RPS6KA2,STAT6,EP300,CBL,PIK3CG
NF-ë¼B Signaling	1.41	0.0769	0.832	TLR5,TNFSF13B,TGFBR3,EP300,TIRAP,TRADD,TRAF5,PIK3CG,MALT1,TLR4,TLR8,BCL10,ARAF
CTLA4 Signaling in Cytotoxic T Lymphocytes	1.4	0.092		CD3E,AP1S1,CD8A,CD3D,LAT,CD86,PIK3CG,AP1B1
TGF-ë_ Signaling	1.4	0.092	0.447	MAPK14,PIAS4,SOS2,IRF7,SMAD7,BCL2,EP300,ACVR1B
Glucocorticoid Receptor Signaling	1.4	0.0698		CD3E,SOS2,MAPK14,CCL5,EP300,TAF4B,POLR2F,PIK3CG,FKBP4,NFATC3,HSPA4,HMGB1,NR3C1,CD3D,BCL2,CD163,GTF2E2,SRA1
Caveolar-mediated Endocytosis Signaling	1.39	0.0972		FLOT1,ITSN1,COPA,COPB2,ITGAX,ITGB2,ARCN1
B Cell Receptor Signaling	1.38	0.076		SOS2,MAPK14,TCF3,EP300,FCGR2A,RASSF5,PIK3CG,NFATC3,MALT1,BCL10,ETS1,CD79A,RAP2A
Systemic Lupus Erythematosus Signaling	1.36	0.0725		CD3E,SOS2,TNFSF13B,IL6R,CBL,FCGR2A,PIK3CG,NFATC3,LSM10,CD2BP2,CD3D,LAT,CD79A,SNRPB,CD86
Glutamine Biosynthesis I	1.35	1		GLUL
Type I Diabetes Mellitus Signaling	1.33	0.0849		IRF1,CD3E,MAPK14,CD3D,BCL2,HSPD1,CASP9,TRADD,CD86
Activation of IRF by Cytosolic Pattern Recognition Receptors	1.3	0.1	0.816	IRF7,ISG15,ADAR,DDX58,ZBP1,IFNAR1

## Sheet: ST3_MLassoc_upstream reg
Order	Upstream Regulator	Molecule Type	Predicted Activation State	Activation z-score	p-value of overlap	Target molecules in dataset	Mechanistic Network
1	IFNL1	cytokine	Activated	5.247	5.17e-23	APOL6,BST2,C19orf66,DDX58,DDX60,IFI27,IFI35,IFI6,IFIT1,IFIT3,IFITM1,ISG15,ISG20,MX1,OAS1,OAS2,OASL,PHF11,PLSCR1,PML,RARRES3,RSAD2,SAMD9,SP100,SP110,TMEM140,TRIM22,UBE2L6	32 (3)
2	IFNA2	cytokine	Activated	5.086	2.39e-17	APOL6,BST2,C19orf66,DDX58,DDX60,GBP2,IFI27,IFI35,IFI6,IFIT1,IFIT3,IFITM1,IRF1,IRF7,ISG15,ISG20,LILRB4,MX1,OAS1,OAS2,PARP12,PLSCR1,PML,RSAD2,SP100,SP110,UBE2L6	29 (3)
3	TGM2	enzyme	Activated	5.13	8.2e-16	AMICA1,AQP9,CD300C,CD86,CXCR5,DDX60,DDX60L,EHD1,GIMAP6,GM2A,IFI35,IFI6,IFIT1,IFIT3,ITGAX,LRRK2,MT2A,NLRC4,OAS1,OAS2,OASL,PARP14,PARP9,PLSCR1,PTGS1,RARRES3,S100A8,SAMD9L,SAMHD1,SELL,SMPD1,SNORD52,SP110,TAF4B,TAP1,TOR1B,TRIM22,UBA7,XAF1
4	MAPK1	kinase	Inhibited	-5.143	5.12e-15	ADAR,APOL6,BCL2,BLZF1,BST2,CCL5,DDX58,EHD1,IFI27,IFI35,IFI6,IFIT1,IFIT3,IFITM1,IRF7,ISG15,ISG20,MX2,OAS1,OAS2,OASL,PARP12,PHF11,PLSCR1,PML,PSMB8,SAMHD1,SP100,SP110,TAP1,TRIM21,TRIM22,UBE2L6,ZNF318
5	IFNG	cytokine	Activated	4.898	1.14e-13	AIM2,APOL6,AUTS2,BCL2,CARD17,CCL5,CD163,CD2,CD86,DDX58,DEFB1,FPR2,GART,GBP2,GCH1,IFI27,IFI6,IFIT1,IFIT3,IL27,IRF1,IRF7,ISG15,ISG20,MARCKSL1,MUC1,MX1,MX2,OAS1,OAS2,OASL,PML,POLR2F,PSMB8,RARRES3,RSAD2,SAMD9,SEPT4,SERPINB9,SP100,TAP1,TLR4,TLR5,TNFSF13B,TRIM22	70 (6)
6	CNOT7	transcription regulator	Inhibited	-2.219	3.13e-13	BST2,CMPK2,IFI27,IFI35,IFI6,IFITM1,ISG15,OAS1,OAS2,PARP12,PLSCR1,PSMB8,SP110,TAP1,UBE2L6	19 (2)
7	EIF2AK2	kinase	Activated	3.889	5.49e-13	BCL2,DDX58,GABBR1,IFI27,IFI35,IFI6,IFIT1,IFITM1,IFITM2,ISG15,ISG20,OAS1,PARP12,PARP9,PLSCR1,PSMB10,SAMHD1,SP140,UBE2L6	21 (2)
8	TLR3	transmembrane receptor		0.923	2.36e-12	AIM2,CCL5,CD38,DDX58,DEFB1,GBP4,IFI6,IFIT1,IFIT3,IFNAR1,IL27,IRF7,ISG15,ISG20,LMNB1,MX1,MX2,OAS1,OASL,RSAD2,TNFSF13B,ZNFX1	43 (7)
9	TCR	complex			4.47e-12	ABLIM1,AIM2,ARHGEF1,BATF,CD38,CD69,DDX58,GBP4,GNPDA1,GZMA,HSPD1,IFI6,IFIT1,IFIT3,IFNAR1,IRF7,ISG15,ISG20,LMNB1,MX1,MX2,NR3C1,OAS1,OASL,RSAD2,SELL,SMAD7,TLR4,TNFSF13B,ZNFX1	64 (5)
10	STAT2	transcription regulator			1.54e-09	IFI27,IFI6,IFITM1,IRF1,ISG15,MX1,OAS1,OAS2,RSAD2	12 (2)
11	IL1RN	cytokine	Inhibited	-4.123	1.99e-09	DDX58,IFI27,IFI6,IFIT3,IRF1,IRF7,ISG20,MX1,MX2,OAS1,OAS2,OASL,PML,RSAD2,SAMD9,SP100,TRIM22	49 (5)
12	NR3C1	ligand-dependent nuclear receptor		0.197	2.45e-09	ABHD2,APOL3,BAG3,BCL10,CARD6,CASP10,CASP4,CASP9,CCL5,CD38,CUL1,DPP7,DUSP16,GLIPR1,GLUL,GZMA,IFI6,IL15RA,ING2,IRF1,ITGB2,JADE1,JUND,KAT5,MAEA,MALT1,MAX,MCL1,NLRC4,NMT1,NR3C1,PSEN1,SAP30BP,SERPINB9,SH3GLB1,STAT6,STOM,TLR5,TM2D3,TRAF3IP2,TRAF5,WDR37,ZAK
13	Interferon alpha	group	Activated	3.373	2.55e-09	AIM2,APOL2,APOL3,ASCC2,AUTS2,DDX58,DEFB1,IFI27,IFIT1,IFIT3,IFNAR1,IL27,IRF1,IRF7,ISG15,ISG20,OAS1,PML,SEPT4,SERPINB9,TLR4,TLR8	29 (4)
14	SOCS1	other	Inhibited	-3.095	1.75e-08	BCL2,DDX58,IFIT1,IRF1,IRF7,ISG15,ISG20,MX1,OAS1,OAS2,STAT6	17 (3)
15	TNF	cytokine	Activated	2.788	1.25e-06	BCL2,BST2,CCL5,CCND2,CD163,CD86,CXCR5,CYBA,EHD1,ETS1,EXT1,GCH1,GCLC,IFIT3,IRF1,KYNU,MARCKSL1,MCL1,MUC1,NUP98,OAS1,OAS2,OASL,PLSCR1,PML,PSEN1,PSMB10,PSMB8,PTGS1,RARRES3,RFTN1,S100A8,SERPINB8,SERPINB9,SLC7A1,SQLE,TAP1,TAPBP,TLR4,TNFSF13B,ZNF318	44 (2)
16	IFNB1	cytokine	Activated	2.976	4.54e-06	BST2,IFI27,IFIT1,IFIT3,IL27,IRF1,MX1,OAS2,PML	17 (3)
17	USP18	peptidase	Inhibited	-2.236	6.48e-06	IFI6,IRF1,IRF7,MX1,OAS1
18	IFNA1/IFNA13	cytokine	Activated	2.157	6.48e-06	IFI6,ISG15,MX1,OAS2,RSAD2	11 (2)
19	SOCS3	phosphatase	Inhibited	-2.412	1.21e-05	BCL2,IFIT1,ISG20,MX1,OAS1,OAS2	15 (3)
20	TAB1	enzyme		-1.912	2.19e-05	CCL5,GBP2,GCH1,IFIT1,IRF7,TNFSF13B,XAF1
21	GAPDH	enzyme	Inhibited	-2.828	2.39e-05	C2,IFI6,IFITM1,IFITM2,OAS1,OAS2,UBE2L6,WARS	24 (3)
22	IFNAR2	transmembrane receptor	Activated	2.236	0.000125	ISG15,PSMB10,PSMB8,UBA7,UBE2L6
23	IRF9	transcription regulator			0.000188	IFI27,IFITM1,MX1,OAS2
24	STAT1	transcription regulator			0.000206	IFI27,IFI6,IFITM1,IRF1,IRF7,MX1,OAS2,TAP1,TLR8
25	IL13	cytokine		-0.6	0.000211	ACADVL,BZW2,CCL5,CD163,CD1E,CD86,CLEC4E,CXCR2,FLOT1,HK1,HOMER2,KCNJ15,MN1,NFE2,PDGFC,RFTN1,RPS6KA2,SEPT11,SYNGR2
26	IRF1	transcription regulator	Activated	2	0.000259	FPR2,IL27,PSMB10,PSMB8,RARRES3,TAP1,TAPBP,TRIM22
27	ISG15	other			0.000285	IFI6,MX1,OAS1
28	MAP3K7	kinase		-1.912	0.000367	CCL5,GBP2,GCH1,IFIT1,IRF7,TNFSF13B,XAF1
29	IL21	cytokine		1.238	0.000498	CCL5,CD38,CD69,CD86,CXCR5,GZMA,SELL,TIRAP,TLR4
30	PRDM1	transcription regulator		-1.29	0.000528	MCL1,PSMB10,PSMB8,TAPBP
31	HSF1	transcription regulator		0.149	0.000558	AHSA1,BAG3,BCL10,BCL2,BST2,MCL1,RANGAP1,RARRES3,RBM23,SPHK2,STAT6,XAF1
32	PAF1	other	Activated	2.121	0.000589	CCL5,DDX58,IFIT3,ISG15,ISG20,OAS2,OASL,ZNFX1
33	ITGAL	transmembrane receptor			0.000691	CD69,CD86,ITGB2
34	SATB1	transcription regulator		-0.638	0.00135	BCL2,CD69,CTNNA1,GPT2,IRF7,S1PR1,SELL,TRIM22,UBE2L6,WARS,XAF1
35	miR-30a-3p (and other miRNAs w/seed UUUCAGU)	mature microrna		-1	0.00162	ANKFY1,ARMC8,RSU1,SCAF11
36	IFNA17	cytokine			0.00176	CD86,MX1
37	MSR1	transmembrane receptor			0.00176	IFIT1,ISG15
38	FSH	complex		0.322	0.00218	ARL4C,CASP4,CASP9,GCLC,GPR56,GRK5,ING2,ISG20,MAPK14,MN1,MT2A,PLIN3,PTGS1,RAB1A,RAB31,RANGAP1,SMAD7,STIP1,TFRC,TGFBR3,TMBIM6,UPP1
39	FCGR2B	transmembrane receptor			0.00352	CCL5,IFI27,MX1	10 (2)
40	ASAH1	enzyme		-1.432	0.00406	CCL5,SMPD1,SPHK2,SPTLC2,TSPO
41	TP73	transcription regulator		1.303	0.00459	BLZF1,CDC42EP2,COX4I1,DBP,DRAM1,GRK5,MIR22HG,N4BP2L2,NLRC4,SERPINA1,SPHK2,STMN1
42	IRF2	transcription regulator			0.00473	BCL2,PSMB10,PSMB8,TAPBP	9 (2)
43	RNF216	other			0.00511	IFIT1,ISG15,TIRAP	6 (2)
44	IL7	cytokine			0.00511	BCL2,SELL,SLC2A1
45	IL17D	other			0.00511	IL10RB,MX1,OAS1	13 (3)
46	BAG3	other			0.00513	BCL2,MCL1
47	TREM1	transmembrane receptor		-1.474	0.00541	ACSL3,BCL2,CCL5,CD86,CDKN2B,DTNBP1,IL15RA,IRF1,ISG15,ITGAX,MT1F,OASL,PLAC8,TMPO,YRDC
48	NUPR1	transcription regulator	Inhibited	-2.263	0.00656	B3GNT5,C9orf91,CD68,CHTF8,ETS1,FCF1,GABBR1,GBP2,GCH1,GPR1,GPR56,HNRNPM,IL6R,ING2,IP6K2,KAT5,LMNB1,LRRC16A,MX2,NSF,PARP9,PFKFB4,SAMD4A,SAMHD1,SKP2,SLC2A1,ST3GAL2,STK38,STX3,TARDBP,TMPO,TRAFD1,UPP1
49	IL15	cytokine		0.557	0.00688	ETS1,HAVCR2,PSMB10,PSMB8,SELL,SMAD7
50	HOTAIR	other			0.00708	IFITM1,MX1,OAS1
51	MAVS	other			0.00708	IFIT1,ISG15,RSAD2	6 (2)
52	SKP2	other			0.00708	CCND2,SKP2,SLC2A1
53	CD40LG	cytokine			0.00856	ATF5,CD69,CD86,GCH1,IRF1,MCL1,PSMB10,TFRC,TRAF5	48 (3)
54	VHL	transcription regulator			0.00871	NFE2,RUNX1,SLC2A1,TFRC
55	IRF3	transcription regulator		1.467	0.00882	CCL5,IFI6,IFIT1,IRF7,ISG15
56	IFN1@	other			0.00944	IRF1,IRF7,RARRES3	10 (2)
57	CEBPA	transcription regulator		-0.566	0.00958	BCL2,CCND2,GCH1,GLIPR1,IFI27,IFI6,ISG15,MT2A,OAS2,RAB31,RNF144A
58	RBM5	other		-0.816	0.00971	CASP10,CD69,ISG15,MCL1,RAB1A,SCAF11
59	TLR4	transmembrane receptor		1.325	0.00971	BCL10,CCL5,CD38,CD86,IL27,MX1
60	RUNX1T1	transcription regulator			0.00997	CCND2,CD69
61	mir-148	microrna			0.00997	ALCAM,BCL2
62	ARF6	transporter			0.00997	CCL5,ISG15	5 (2)
63	BTK	kinase			0.00997	CD86,ITGAX
64	IL10	cytokine		1.508	0.0104	BCL2,CCL5,CD163,CD68,CD86,LILRB4,MUC1,TLR4
65	SPI1	transcription regulator			0.0108	CCND2,CD68,NCF4,PSMB10,PSMB8,TNFRSF14
66	KIAA1524	other		-0.378	0.0114	CDKN2B,DSC2,GPR183,LASP1,RAB31,SLC12A8,SLC25A4
67	Immunoglobulin	complex		-0.277	0.0115	CXCR2,FCGR2A,IRF1,ITGAX,TLR8
68	PIN1	enzyme			0.0122	FBXW7,MCL1,PML
69	IL32	cytokine			0.0122	BCL2,MCL1,MX1
70	TBK1	kinase			0.0122	CCL5,IFIT1,IRF7
71	miR-22-3p (miRNAs w/seed AGCUGCC)	mature microrna		-0.152	0.0123	ACVR1B,FRAT2,KAT6A,ZCCHC14
72	TXN	enzyme			0.0123	BCL2,CD38,CD86,SELL
73	RUVBL1	transcription regulator		0	0.013	CCND2,ERGIC1,ETS1,NAE1,PLAC8
74	CD40	transmembrane receptor		1.541	0.0141	CCL5,CD86,IL27,IL6R,IRF1,PSMB10,TAP1,TAPBP,TNFSF13B
75	PRKCA	kinase			0.0147	ARL4C,ETS1,PML,RUNX1,SP100,SZRD1
76	IRF4	transcription regulator		-1.664	0.0161	IRF1,IRF7,MANF,PHF11,PLSCR1,TNFSF13B
77	LBP	transporter			0.0162	CXCR2,IFIT1
78	RBX1	enzyme			0.0162	BCL2,MCL1
79	PIK3CB	kinase			0.0162	HK1,SLC2A1
80	FANCC	other			0.0177	AQP9,HSPA4,MX1,MYOF,NR3C1,OAS1
81	CD28	transmembrane receptor		1.726	0.0189	CBL,CD3E,CD69,GZMA,HAVCR2,HOMER2,ITCH,TFRC
82	SMARCA4	transcription regulator			0.0192	ABHD2,AHNAK,ARL4C,CDKN2B,GCLC,GPR183,GPR56,IFI30,IFIT1,IFITM1,IRF1,MN1,MUC1
83	ETS1	transcription regulator			0.0203	ARL4C,MCL1,PML,PSEN1,RUNX1,SP100,SZRD1
84	ERN1	kinase			0.0205	ANG,ETS1,IFITM1,MCL1,OAS2
85	ERK	group		-0.416	0.0216	BCL2,ETS1,GCLC,IFNAR1,ITGB2,MCL1,MUC1,SELL
86	mir-34	microrna		0.225	0.0221	ACTR1A,BCL2,NOTCH2,SLC30A3
87	ERG	transcription regulator		-1	0.0221	CDC42BPB,CHTOP,ETS1,EXT1,FMNL3,GAK,HMGB1,HPCAL1,RAB7A,RSU1,UPF3A
88	CD14	transmembrane receptor			0.023	CCL5,CXCR2,IFIT1
89	RARRES3	enzyme			0.0236	CCL5,ISG15
90	IFN type 1	group			0.0236	IFIT1,ISG15
91	TSC22D3	transcription regulator			0.0236	CCL5,CD86
92	CD3	complex		1.151	0.0246	CBL,CCND2,CD3E,CD69,ETS1,GZMA,HOMER2,ITCH,TFRC
93	IL3	cytokine		0.655	0.0251	CD69,CD86,FCGR2A,MCL1
94	DDX58	enzyme			0.0274	DDX58,IFIT1,ISG15
95	IKBKE	kinase			0.0274	BCL2,IFIT1,IRF7
96	mir-223	microrna			0.0274	FBXW7,SLC11A2,STMN1
97	RAE1	other			0.0274	FRAT2,PEX11B,TM2D3
98	IL12 (complex)	complex			0.0276	CD69,HAVCR2,IRF1,ITGB2,SELL
99	CCL5	cytokine		0.447	0.0276	ALCAM,CD163,CD97,CDC37,SQLE
100	BCR (complex)	complex		-0.179	0.0293	CCND2,CD69,CD86,CXCR5,GBP2,SELL
101	ICAM1	transmembrane receptor			0.0321	CD69,CD86
102	OSMR	transmembrane receptor			0.0321	IL6R,SERPINA1
103	RB1CC1	other			0.0321	CDKN2B,SMAD7
104	NCR3	transmembrane receptor			0.0321	CCL5,CD3E
105	IL6	cytokine		1.011	0.0342	BCL2,CD163,CD82,E2F4,F12,HP,IL6R,MCL1,SERPINA1
106	MTOR	kinase		1	0.0355	CD86,IRF1,MCL1,MUC1
107	CAMP	other		-0.577	0.0355	CCL5,CD86,CXCR2,FPR2
108	Nr1h	group			0.0375	ACSL3,CCL5,TLR4
109	ERK1/2	group		-1.488	0.0379	CCL5,IFIT1,PFKFB4,PSMB10,PSMB6,PSMB8,RAB4B,TAP1,TAPBP
110	DICER1	enzyme			0.0394	MICB,PANK3,RFTN1,RTN1,S1PR1,SERPINA1
111	BCL3	transcription regulator			0.0416	CD82,IRF1
112	BRD7	transcription regulator			0.0416	PYCARD,TRIM22
113	ANXA1	enzyme			0.0416	ITGB2,SELL
114	TFIIF	complex			0.042	POLB
115	ISGF3	complex			0.042	ISG15
116	IFNA10	cytokine			0.042	MX1
117	IFNA21	cytokine			0.042	MX1
118	IFNA5	cytokine			0.042	MX1
119	L3MBTL1	other			0.042	RUNX1
120	MTF1	transcription regulator			0.042	MT2A
121	TCFL5	transcription regulator			0.042	CD2
122	PRELID1	other			0.042	STAT6
123	MEIS2	transcription regulator			0.042	CDKN2B
124	PRKD2	kinase			0.042	IFNAR1
125	IFNA7	cytokine			0.042	MX1
126	NAPA	transporter			0.042	BCL2
127	SLC2A4	transporter			0.042	MCL1
128	PSMC5	transcription regulator			0.042	CCND2
129	MYBL1	transcription regulator			0.042	BCL2
130	PMAIP1	other			0.042	MCL1
131	SLA2	other			0.042	CD69
132	LY96	transmembrane receptor			0.042	TLR4
133	PRPF4	other			0.042	CCL5
134	mir-326	microrna			0.042	NOTCH2
135	NEDD8	enzyme			0.042	IFNAR1
136	DYNLT3	other			0.042	BCL2
137	NCSTN	peptidase			0.042	PSEN1
138	SCO2	other			0.042	COX4I1
139	MAOA	enzyme			0.042	BCL2
140	IFNA14	cytokine			0.042	MX1
141	PSMC4	peptidase			0.042	CCND2
142	ANGPT2	growth factor			0.042	BCL2
143	AGTR1	g-protein coupled receptor			0.042	CYBA
144	IFNA4	cytokine			0.042	MX1
145	IFNA6	cytokine			0.042	MX1
146	CUL1	enzyme			0.042	CCND2
147	PSMA2	peptidase			0.042	CCND2
148	BTG1	transcription regulator			0.042	NR3C1
149	SETD8	enzyme			0.042	RUNX1
150	BNIP3	other			0.042	AIFM1
151	NR1D1	ligand-dependent nuclear receptor			0.042	TLR4
152	TPD52	other			0.042	BCL2
153	HIST4H4	other			0.042	RUNX1
154	CXCL1	cytokine			0.042	CXCR2
155	PAK2	kinase			0.042	CD69
156	ZKSCAN3	transcription regulator			0.042	CCND2
157	CHP1	transporter			0.042	SLC9A1
158	PSMD6	enzyme			0.042	CCND2
159	EIF4A1	translation regulator			0.042	MUC1
160	STAT5a/b	group		-1	0.0436	CD69,FAIM3,RFTN1,STIP1
161	XBP1	transcription regulator			0.0436	BCL2,CRK,ETS1,S100A6
162	PRDM5	other			0.0478	CLK3,GPR1,IL6R,NOTCH2,PML,RUNX1,RXRB
163	IFN Beta	group			0.048	IFI6,IFIT1,MX1,OAS2
164	ATF4	transcription regulator			0.0493	CXCR5,MCL1,PSEN1

## Sheet: ST4_MLsigenrichinotherdisease
exp_comp	disease	OR enrichment	confidence interval lower bound	confidence interval upper bound	Fishers p value	FDR	Referencedetails	Testdetails
E-GEOD-12773:g1_g2	atopy	1.99507	1.72706	2.30116	2.20462e-20	3.32898e-18	organism part:peripheral blood, disease:atopy, cell type:CD14-positive monocyte, organism:Homo sapiens, developmental stage:adult, growth condition:control	organism part:peripheral blood, disease:atopy, cell type:CD14-positive monocyte, organism:Homo sapiens, developmental stage:adult, growth condition:co-culture with airway epithelial cells
E-MEXP-2351:g1_g2	subependymal giant cell astrocytoma	1.8698	1.577	2.20919	1.5432e-12	1.16511e-10	organism part:brain, disease:normal, organism:Homo sapiens, disease:normal	organism part:brain, disease:subependymal giant cell astrocytoma, organism:Homo sapiens, disease:subependymal giant cell astrocytoma
E-GEOD-6740:g2_g3	chronic HIV infection	10.3014	5.48881	19.1147	2.86196e-12	1.44052e-10	sex:male, organism part:blood, disease:uninfected, cell type:CD4-positive T cell, organism:Homo sapiens, cell type:CD4-positive T cell, disease:uninfected	sex:male, organism part:blood, disease:chronic HIV infection, cell type:CD4-positive T cell, organism:Homo sapiens, cell type:CD4-positive T cell, disease:chronic HIV infection
E-TABM-577:g4_g2	villitis	2.3052	1.8293	2.88251	7.79731e-12	2.94348e-10	sex:female, organism part:placenta, disease staging:no inflamation, disease:villitis, organism:Homo sapiens, disease staging:no inflamation	sex:female, organism part:placenta, disease staging:severe inflammation, disease:villitis, organism:Homo sapiens, disease staging:severe inflammation
E-GEOD-4183:g3_g2	inflammatory bowel disease	1.52623	1.32849	1.75143	2.31581e-09	6.99375e-08	organism part:colon, disease:none, organism:Homo sapiens, disease:none	organism part:colon, disease:inflammatory bowel disease, organism:Homo sapiens, disease:inflammatory bowel disease
E-GEOD-6740:g2_g4	early HIV infection	4.05384	2.60085	6.16308	3.11369e-09	7.83612e-08	sex:male, organism part:blood, disease:uninfected, cell type:CD4-positive T cell, organism:Homo sapiens, cell type:CD4-positive T cell, disease:uninfected	sex:male, organism part:blood, disease:early HIV infection, cell type:CD4-positive T cell, organism:Homo sapiens, cell type:CD4-positive T cell, disease:early HIV infection
E-GEOD-6740:g1_g8	early HIV infection	1.82283	1.48101	2.22938	2.90209e-08	5.87473e-07	sex:male, organism part:blood, disease:uninfected, cell type:CD8+ T cell, organism:Homo sapiens, cell type:CD8+ T cell, disease:uninfected	sex:male, organism part:blood, disease:early HIV infection, cell type:CD8+ T cell, organism:Homo sapiens, cell type:CD8+ T cell, disease:early HIV infection
E-MEXP-2083:g3_g2	active ulcerative colitis	1.71015	1.41701	2.05407	3.11244e-08	5.87473e-07	sex:male, age:58 years, organism part:colon, initial time point:birth, biosource type:frozen specimen, disease:normal, cell type:intestinal epithelial cell, organism:Homo sapiens, developmental stage:adult, disease:normal, sex:female, age:73 years	sex:male, age:56 years, organism part:colon, initial time point:birth, biosource type:frozen specimen, disease:active ulcerative colitis, cell type:intestinal epithelial cell, organism:Homo sapiens, developmental stage:adult, disease:active ulcerative colitis, age:36 years, sex:female, age:53 years
E-MEXP-2083:g3_g1	active Crohn's disease	1.52515	1.28297	1.80623	1.79851e-06	3.0175e-05	sex:male, age:58 years, organism part:colon, initial time point:birth, biosource type:frozen specimen, disease:normal, cell type:intestinal epithelial cell, organism:Homo sapiens, developmental stage:adult, disease:normal, sex:female, age:73 years	sex:male, age:32 years, organism part:colon, initial time point:birth, biosource type:frozen specimen, disease:active Crohn's disease, cell type:intestinal epithelial cell, organism:Homo sapiens, developmental stage:adult, disease:active Crohn's disease, sex:female, age:33 years, age:35 years
E-GEOD-6691:g3_g2	Waldenstrons macroglobulinemia	2.29999	1.63119	3.18269	3.31754e-06	5.00948e-05	clinical history:, organism part:peripheral blood, disease:normal, cell type:B lymphocyte, organism:Homo sapiens, cell type:B lymphocyte, disease:normal	clinical history:newly diagnosed, untreated, organism part:bone marrow, disease:Waldenstrons macroglobulinemia, cell type:B lymphocyte, organism:Homo sapiens, cell type:B lymphocyte, disease:Waldenstrons macroglobulinemia
E-GEOD-11199:g1_g2	meningeal tuberculosis	1.64621	1.29844	2.06854	3.61754e-05	0.000496589	organism part:peripheral blood, disease:meningeal tuberculosis, cell type:macrophage, organism:Homo sapiens, disease:meningeal tuberculosis, treatment:none	organism part:peripheral blood, disease:meningeal tuberculosis, cell type:macrophage, organism:Homo sapiens, disease:meningeal tuberculosis, treatment:Mycobacterium tuberculosis H37Rv whole cell lysate
E-GEOD-11199:g6_g4	latent tuberculosis	1.52929	1.23878	1.8753	8.59724e-05	0.00108182	organism part:peripheral blood, disease:latent tuberculosis, cell type:macrophage, organism:Homo sapiens, disease:latent tuberculosis, treatment:none	organism part:peripheral blood, disease:latent tuberculosis, cell type:macrophage, organism:Homo sapiens, disease:latent tuberculosis, treatment:Mycobacterium tuberculosis H37Rv whole cell lysate
E-GEOD-11199:g5_g3	pulmonary tuberculosis	1.50824	1.22084	1.85063	0.000143184	0.00166314	organism part:peripheral blood, disease:pulmonary tuberculosis, cell type:macrophage, organism:Homo sapiens, disease:pulmonary tuberculosis, treatment:none	organism part:peripheral blood, disease:pulmonary tuberculosis, cell type:macrophage, organism:Homo sapiens, disease:pulmonary tuberculosis, treatment:Mycobacterium tuberculosis H37Rv whole cell lysate
E-MEXP-1635:g1_g2	systemic lupus erythematosus	12.5673	2.88701	54.7871	0.000403923	0.0043566	sex:female, clinical history:, age:63 years, organism part:venous blood, biosource type:fresh specimen, disease:normal, cell type:mononuclear cell, organism:Homo sapiens, disease:normal, age:61 years, age:26 years, age:37 years, age:53 years, age:32 years, age:35 years, age:55 years	sex:female, clinical history:Ictus, Secondary APS. Treated with Hydroxychloroquine and aspirin., age:43 years, organism part:venous blood, biosource type:fresh specimen, disease:systemic lupus erythematosus, cell type:mononuclear cell, organism:Homo sapiens, disease:systemic lupus erythematosus, clinical history:Arthralgia, Oral ulcers. Treated with Hydroxychloroquine and aspirin., age:24 years, …
E-GEOD-55098:g1_g2	type I diabetes mellitus	3.35054	1.66165	6.29814	0.000506989	0.00510369	individual:control 4, disease:normal, cell type:primary peripheral blood mononuclear cell, organism:Homo sapiens, disease:normal, individual:control 1, individual:control 3, individual:control 2, individual:control 9, individual:control 10, individual:control 7, individual:control 8, individual:control 5, individual:control 6	individual:patient 5, disease:type I diabetes mellitus, cell type:primary peripheral blood mononuclear cell, organism:Homo sapiens, disease:type I diabetes mellitus, individual:patient 7, individual:patient 6, individual:patient 4, individual:patient 9, individual:patient 8, individual:patient 3, individual:patient 2, individual:patient 11, individual:patient 10, individual:patient 1, individual:…
E-GEOD-6740:g1_g5	chronic HIV infection	1.86945	1.28506	2.6543	0.00100679	0.00950154	sex:male, organism part:blood, disease:uninfected, cell type:CD8+ T cell, organism:Homo sapiens, cell type:CD8+ T cell, disease:uninfected	sex:male, organism part:blood, disease:chronic HIV infection, cell type:CD8+ T cell, organism:Homo sapiens, cell type:CD8+ T cell, disease:chronic HIV infection
E-GEOD-12251:g2_g1	ulcerative colitis	1.50299	1.1709	1.90936	0.00125059	0.010491	organism part:colon, clinical information:response to Infliximab treatment, disease:ulcerative colitis, organism:Homo sapiens, clinical information:response to Infliximab treatment	organism part:colon, clinical information:no response to Infliximab, disease:ulcerative colitis, organism:Homo sapiens, clinical information:no response to Infliximab
E-GEOD-8977:g1_g2	invasive ductal carcinoma	1.34988	1.12264	1.61545	0.00124098	0.010491	individual:NS4, organism part:mammary gland, disease:normal, cell type:stromal cell, organism:Homo sapiens, disease:normal, individual:NS5, individual:NS6, individual:NS817, individual:NS7, individual:NS2, individual:NS3, individual:NS1, individual:Nstr122204, individual:NS9, individual:NS8, individual:Nstr101904, individual:NS10, individual:Nstr112204, individual:NS768	individual:TS795, organism part:mammary gland, disease:invasive ductal carcinoma, cell type:stromal cell, organism:Homo sapiens, disease:invasive ductal carcinoma, individual:TS818, individual:TS838, individual:TS820, individual:TS817, individual:TS816, individual:TS718
E-GEOD-3307:g14_g15	Duchenne muscular dystrophy	1.3081	1.09833	1.55162	0.00246482	0.0195888	sex:unknown, clinical history:, organism part:skeletal muscle, disease:normal, organism:Homo sapiens, disease:normal, sex:male, clinical history:concentric exercise	sex:male, clinical history:, organism part:skeletal muscle, disease:Duchenne muscular dystrophy, organism:Homo sapiens, disease:Duchenne muscular dystrophy

## Sheet: ST5_TBcandidategeneassoc-MLasso
TB Candidate gene association	chrom	detected in monocytes (1= yes, 0=no)	ML R2 (variance explained)	ML p.value	ML FDR	ML beta est	IPA subcellular location	IPA molecule type	Ravasietal Transcription factor
HP	chr16	1	0.17976	1.50409e-07	0.000335739	2.31547	Extracellular Space	peptidase	0
SP110	chr2	1	0.109856	6.48609e-05	0.00648271	1.01755	Nucleus	other	1
TIRAP	chr11	1	0.153717	0.000112926	0.00844926	0.134118	Cytoplasm	other	0
TLR8	chrX	1	0.11558	0.000137495	0.00898278	0.996208	Plasma Membrane	transmembrane receptor	0
DEFB1	chr8	1	0.0807084	0.000814082	0.0246337	0.343726	Extracellular Space	other	0
TAPBP	chr6	1	0.0756584	0.000873631	0.0252167	0.242262	Cytoplasm	transporter	0
MCL1	chr1	1	0.0966105	0.00110176	0.0283319	0.834172	Cytoplasm	transporter	0
CCL5	chr17	1	0.0672051	0.00166995	0.0339728	-1.0884	Extracellular Space	cytokine	0
TLR4	chr9	1	0.0820201	0.00232931	0.0401499	0.661898	Plasma Membrane	transmembrane receptor	0
IRF1	chr5	1	0.0599716	0.00235773	0.0403376	1.05539	Nucleus	transcription regulator	1
FCGR2A	chr1	1	0.0458312	0.00277673	0.0431459	1.01923	Plasma Membrane	transmembrane receptor	0
AKT1	chr14	1	0.0374142	0.00514125	0.0588017	-0.508327	NA	NA	0
IL12RB1	chr19	1	0.0540698	0.00593379	0.0628231	0.402838	NA	NA	0
TLR10	chr4	1	0.140993	0.00659642	0.0663449	-0.297711	NA	NA	0
G6PD	chrX	1	0.0347293	0.00664286	0.0665429	0.554043	NA	NA	0
VDR	chr12	1	0.0691872	0.0070584	0.0683307	0.26351	NA	NA	1
CD14	chr5	1	0.0300814	0.00877643	0.0761273	0.289009	Plasma Membrane	transmembrane receptor	0
FCGR3A	chr1	1	0.0387114	0.0123371	0.0908858	0.107274	NA	NA	0
PTPN22	chr1	1	0.0421994	0.0178604	0.10838	0.30925	NA	NA	0
NFKBIL1	chr6	1	0.0344351	0.027498	0.13358	0.11147	NA	NA	1
TNFRSF1B	chr1	1	0.0159984	0.0287978	0.136951	0.421635	NA	NA	0
TST	chr22	1	0.0215648	0.0307782	0.142253	0.587043	NA	NA	0
TNF	chr6	1	0.0242334	0.0476827	0.179161	-1.32306	Extracellular Space	cytokine	0
CASP1	chr11	1	0.0500671	0.0564184	0.198167	0.358004	NA	NA	0
IFNGR1	chr6	1	0.0666924	0.0714244	0.225823	0.479854	NA	NA	0
SIGIRR	chr11	1	0.0177029	0.0720991	0.226966	0.229153	NA	NA	0
CD1A	chr1	1	0.0751251	0.0861042	0.25146	0.295753	NA	NA	0
CTSZ	chr20	1	0.00507707	0.0907678	0.259422	0.46921	NA	NA	0
CR1	chr1	1	0.0235354	0.0934109	0.263553	0.255731	NA	NA	0
SLC11A1	chr2	1	0.00618043	0.0973144	0.270625	0.72587	NA	NA	0
NR1H3	chr11	1	0.0064177	0.137634	0.330584	0.233352	NA	NA	1
SLC40A1	chr2	1	0.00790782	0.143864	0.339265	-0.474777	NA	NA	0
CISH	chr3	1	0.0194699	0.164439	0.365624	0.147631	NA	NA	0
TLR2	chr4	1	0.0303287	0.167295	0.369673	0.136237	NA	NA	0
TLR1	chr4	1	-0.00243475	0.1775	0.381827	-0.734758	NA	NA	0
IL10RA	chr11	1	0.0057353	0.18037	0.385833	-0.31015	NA	NA	0
HSP90AA1	chr14	1	0.0112837	0.18212	0.387914	0.419214	NA	NA	0
MMP9	chr20	1	-0.000200559	0.214742	0.427032	-0.468271	NA	NA	0
IL1B	chr2	1	-0.01117	0.276929	0.495182	-0.889987	NA	NA	0
TLR6	chr4	1	-0.0141266	0.28796	0.506986	0.0894422	NA	NA	0
LY96	chr8	1	0.0483629	0.313688	0.533286	0.211697	Plasma Membrane	transmembrane receptor	0
CD40	chr20	1	0.00993779	0.334516	0.555095	0.198441	Plasma Membrane	transmembrane receptor	0
P2RX7	chr12	1	-0.012218	0.350363	0.570298	-0.217557	NA	NA	0
CXCL10	chr4	1	-0.00177168	0.381238	0.598648	0.536151	NA	NA	0
CARD8	chr19	1	-0.00512781	0.39289	0.607549	-0.204452	NA	NA	0
MIF	chr22	1	-0.0122717	0.454345	0.65763	0.169642	NA	NA	0
CCL2	chr17	1	-0.00475396	0.546312	0.729342	0.301403	NA	NA	0
LTA4H	chr12	1	-0.0123638	0.580832	0.754737	-0.141443	NA	NA	0
CTDSP1	chr2	1	-0.0143033	0.584553	0.757723	0.0711596	NA	NA	0
HSPA1A	chr6	1	0.0201235	0.612013	0.777742	0.341446	NA	NA	0
IRF8	chr16	1	-0.0184263	0.720308	0.845049	0.0706878	NA	NA	1
EREG	chr4	1	0.000512129	0.783942	0.885273	0.0130791	NA	NA	0
NOD2	chr16	1	0.0370011	0.806181	0.898268	0.0501474	NA	NA	0
MYD88	chr3	1	-0.0204785	0.89718	0.949066	0.0231578	NA	NA	0
TCIRG1	chr11	1	-0.00411169	0.933442	0.966568	0.0262565	NA	NA	0
NLRP2	chr19	1	0.0717885	0.961614	0.981623	-0.00306129	NA	NA	0
ABCB1	chr7	0	NA	NA	NA	NA	NA	NA	NA
ALOX5	chr10	0	NA	NA	NA	NA	NA	NA	NA
APOE	chr19	0	NA	NA	NA	NA	NA	NA	NA
BTNL2	chr6	0	NA	NA	NA	NA	NA	NA	NA
C3	chr19	0	NA	NA	NA	NA	NA	NA	NA
CCL3L1	chr17	0	NA	NA	NA	NA	NA	NA	NA
CCR2	chr3	0	NA	NA	NA	NA	NA	NA	NA
CCR5	chr3	0	NA	NA	NA	NA	NA	NA	NA
CD209	chr19	0	NA	NA	NA	NA	NA	NA	NA
CTLA4	chr2	0	NA	NA	NA	NA	NA	NA	NA
CXCL12	chr10	0	NA	NA	NA	NA	NA	NA	NA
CXCL8	chr4	0	NA	NA	NA	NA	NA	NA	NA
CYP2C19	chr10	0	NA	NA	NA	NA	NA	NA	NA
CYP3A5	NA	0	NA	NA	NA	NA	NA	NA	NA
FUT1	chr19	0	NA	NA	NA	NA	NA	NA	NA
IFITM3	chr11	0	NA	NA	NA	NA	NA	NA	NA
IFNG	chr12	0	NA	NA	NA	NA	NA	NA	NA
IL17F	chr6	0	NA	NA	NA	NA	NA	NA	NA
IL18	chr11	0	NA	NA	NA	NA	NA	NA	NA
IL1R1	chr2	0	NA	NA	NA	NA	NA	NA	NA
IL2	chr4	0	NA	NA	NA	NA	NA	NA	NA
IL4	chr5	0	NA	NA	NA	NA	NA	NA	NA
IL6	chr7	0	NA	NA	NA	NA	NA	NA	NA
IRGM	chr5	0	NA	NA	NA	NA	NA	NA	NA
MARCO	chr2	0	NA	NA	NA	NA	NA	NA	NA
MBL2	chr10	0	NA	NA	NA	NA	NA	NA	NA
MC3R	chr20	0	NA	NA	NA	NA	NA	NA	NA
MICA	chr6	0	NA	NA	NA	NA	NA	NA	NA
MMP1	chr11	0	NA	NA	NA	NA	NA	NA	NA
MRC1	chr10	0	NA	NA	NA	NA	NA	NA	NA
NAT1	chr8	0	NA	NA	NA	NA	NA	NA	NA
NOS2	chr17	0	NA	NA	NA	NA	NA	NA	NA
PACRG	chr6	0	NA	NA	NA	NA	NA	NA	NA
PARK2	chr6	0	NA	NA	NA	NA	NA	NA	NA
PTX3	chr3	0	NA	NA	NA	NA	NA	NA	NA
SFTPA1	chr10	0	NA	NA	NA	NA	NA	NA	NA
TGFB1	chr19	0	NA	NA	NA	NA	NA	NA	NA
TLR9	chr3	0	NA	NA	NA	NA	NA	NA	NA
